# Supplementary material for: An autoencoder and artificial neural network-based method to estimate parity status of wild mosquitoes from near-infrared spectra
Source: PLoS One. 2020 Jun 18;15(6):e0234557. doi: 10.1371/journal.pone.0234557 (PMC7302571; doi:10.1371/journal.pone.0234557)
Supplement: S1 Appendix — Column header, wavelengths in ‘nm’. (ZIP) [file pone.0234557.s001.zip]

Archive with 10 entries (7 files):
- S1_Appendix/
- S1_Appendix/Muleba_GA.xlsx
- __MACOSX/
- __MACOSX/S1_Appendix/
- __MACOSX/S1_Appendix/._Muleba_GA.xlsx
- S1_Appendix/Burkina_GA.xlsx
- __MACOSX/S1_Appendix/._Burkina_GA.xlsx
- S1_Appendix/Minepa_ARA.xlsx
- __MACOSX/S1_Appendix/._Minepa_ARA.xlsx
- __MACOSX/._S1_Appendix
