# Supplementary material for: An autoencoder and artificial neural network-based method to estimate parity status of wild mosquitoes from near-infrared spectra
Source: PLoS One. 2020 Jun 18;15(6):e0234557. doi: 10.1371/journal.pone.0234557 (PMC7302571; doi:10.1371/journal.pone.0234557)
Supplement: S1 Appendix — Column header, wavelengths in ‘nm’. (ZIP) [file pone.0234557.s001.zip › S1_Appendix/Muleba_GA.xlsx]

## Sheet: out_MulebaGambiae.csv
MulebaGambiae	Parity	Parity Status	350	351	352	353	354	355	356	357	358	359	360	361	362	363	364	365	366	367	368	369	370	371	372	373	374	375	376	377	378	379	380	381	382	383	384	385	386	387	388	389	390	391	392	393	394	395	396
Muleba gambiae00005.spc	Nulliparous	0	0.620453	0.763273	0.663929	0.640036	0.68879	0.743422	0.64126	0.646022	0.701678	0.732748	0.716591	0.700395	0.718354	0.818877	0.816436	0.734094	0.678165	0.645027	0.648478	0.68457	0.666265	0.718473	0.816389	0.738288	0.722502	0.7181	0.660896	0.675735	0.712077	0.720489	0.67006	0.695877	0.769543	0.744571	0.715071	0.706895	0.719907	0.704293	0.707417	0.733424	0.722999	0.711073	0.713872	0.737774	0.728272	0.717512	0.726323
Muleba gambiae00008.spc	Nulliparous	0	10	3.00192	10	1.4134	1.46495	10	10	1.66585	1.53909	2.78125	1.39893	1.3538	4.25625	1.77104	1.60523	1.59055	1.41863	1.38474	1.39661	1.43996	1.9238	10	2.89001	1.66429	1.45432	1.36354	1.30008	1.36934	1.4706	1.48919	1.41072	1.42779	1.55732	1.7156	1.68705	1.57497	1.51442	1.52619	1.51632	1.47551	1.49659	1.4789	1.46863	1.55053	1.5534	1.51522	1.49225
Muleba gambiae00010.spc	Nulliparous	0	10	10	10	10	10	1.70016	1.7697	1.42755	1.37596	1.85506	1.14802	1.04373	1.39642	1.8589	1.84769	1.38927	1.08674	1.0317	1.09247	1.21081	1.22836	1.30579	1.40959	1.24005	1.26665	1.28774	1.11305	1.14247	1.15875	1.09708	1.204	1.24906	1.20924	1.2315	1.25539	1.27998	1.30441	1.28958	1.24103	1.2018	1.26343	1.21555	1.14791	1.19984	1.17482	1.14837	1.17456
Muleba gambiae00011.spc	Nulliparous	0	0.868869	0.731314	0.659976	0.727598	0.702295	0.666647	0.908838	0.697548	0.591101	0.793583	0.672745	0.575911	0.603832	0.739502	0.701391	0.604021	0.628167	0.552883	0.535274	0.643014	0.624699	0.596267	0.614584	0.695509	0.676902	0.610009	0.586549	0.612707	0.614993	0.575641	0.576228	0.609347	0.638136	0.599501	0.606105	0.610512	0.57552	0.602881	0.625009	0.610619	0.58977	0.582079	0.589694	0.605834	0.610672	0.60069	0.583677
Muleba gambiae00013.spc	Nulliparous	0	10	10	10	10	10	10	1.61633	1.25466	1.24072	1.54936	1.17633	1.22638	10	2.0468	1.52188	1.35646	1.27192	1.09041	1.06018	1.2805	1.45152	1.55016	1.53855	1.42747	1.41828	1.37631	1.23279	1.2801	1.33534	1.28616	1.23227	1.29237	1.44495	1.4736	1.43508	1.37983	1.34845	1.41298	1.44724	1.41128	1.44085	1.36655	1.29512	1.35394	1.44284	1.42971	1.31033
Muleba gambiae00022.spc	Nulliparous	0	0.654113	0.576495	0.533076	0.67517	0.662453	0.547861	0.592876	0.57327	0.553615	0.587928	0.560709	0.50361	0.465472	0.538121	0.531883	0.490785	0.518817	0.494808	0.492169	0.548626	0.554671	0.505176	0.467457	0.545139	0.583142	0.556924	0.510484	0.525061	0.543491	0.537583	0.555932	0.568541	0.571439	0.574529	0.55445	0.530959	0.523163	0.530696	0.544112	0.553131	0.545396	0.540113	0.538638	0.536716	0.54804	0.552286	0.538639
Muleba gambiae00023.spc	Nulliparous	0	1.03082	0.928251	0.803706	0.901781	0.688035	0.503802	0.736464	0.665464	0.581566	0.717982	0.645376	0.572103	0.605346	0.915865	0.852199	0.642455	0.663991	0.612317	0.56917	0.585542	0.57455	0.593155	0.639941	0.655217	0.640099	0.615589	0.606739	0.633518	0.647945	0.631634	0.634417	0.648793	0.659177	0.643328	0.635847	0.637914	0.641141	0.620964	0.617584	0.635293	0.630983	0.621946	0.618246	0.626343	0.63204	0.633723	0.631603
Muleba gambiae00024.spc	Nulliparous	0	0.66392	0.664421	0.793329	0.757123	0.843017	1.13539	1.23082	0.832597	0.731561	1.01863	0.954951	0.822879	0.789453	0.892582	0.913554	0.889948	0.944187	0.837283	0.784055	0.864365	0.840598	0.877489	0.985403	0.981185	0.926131	0.877209	0.871797	0.91592	0.922852	0.866908	0.831456	0.858999	0.913248	0.889239	0.900899	0.898611	0.847427	0.855633	0.867086	0.860555	0.867187	0.855775	0.850078	0.886426	0.899464	0.886051	0.865186
Muleba gambiae00025.spc	Nulliparous	0	10	1.07798	10	2.21419	1.21911	1.19636	10	10	1.30939	10	1.74739	1.13089	0.985273	1.89994	1.39348	1.00796	1.60891	1.29031	1.05512	1.18381	1.1311	1.14629	1.24483	1.20089	1.20496	1.16578	1.03328	1.05775	1.10309	1.08561	1.06095	1.08829	1.12743	1.07239	1.12325	1.20369	1.1847	1.10398	1.09224	1.14889	1.117	1.09986	1.10239	1.10206	1.1251	1.12879	1.09311
Muleba gambiae00027.spc	Nulliparous	0	1.08406	1.1137	1.1338	1.20325	1.21357	1.26801	1.87502	1.31361	1.18023	1.96147	1.18587	1.12829	2.27131	10	1.43293	1.13761	1.31281	1.1838	1.1063	1.23651	1.16686	1.22857	1.46141	1.38415	1.29292	1.22852	1.18763	1.18495	1.25063	1.3418	1.17794	1.20412	1.40499	1.43771	1.35186	1.27057	1.25292	1.31333	1.31543	1.26146	1.37073	1.35018	1.27584	1.333	1.41858	1.4093	1.29502
Muleba gambiae00028.spc	Nulliparous	0	1.72214	1.47688	1.08961	0.717949	0.760065	1.21904	1.75508	1.24824	1.13567	1.75524	1.17128	1.00998	1.15752	1.20661	1.23842	1.247	1.19107	0.978007	0.948478	1.199	1.09076	1.09138	1.27963	1.33053	1.22766	1.11829	1.09199	1.16098	1.12521	0.994888	1.0303	1.12734	1.20502	1.14239	1.11244	1.08955	1.05567	1.12315	1.14029	1.08123	1.1265	1.13185	1.11043	1.13189	1.18441	1.19174	1.1263
Muleba gambiae00029.spc	Nulliparous	0	1.25798	1.47597	10	1.59217	1.56672	10	10	1.82632	1.33661	10	1.43167	1.13671	1.63874	1.76298	1.56757	1.32328	1.13838	1.10532	1.13803	1.171	1.10022	1.1659	1.34719	1.20207	1.22413	1.2446	1.08528	1.11383	1.14222	1.07571	1.01197	1.03832	1.12873	1.15434	1.14939	1.11678	1.07937	1.14395	1.19833	1.18313	1.17753	1.13418	1.09553	1.1155	1.2095	1.24435	1.14532
Muleba gambiae00041.spc	Nulliparous	0	10	10	10	1.25427	1.15958	1.66129	10	1.05942	0.844466	1.50833	1.03181	0.928775	1.33817	1.50774	1.02396	0.832762	1.07867	0.958814	0.804616	0.812999	0.891877	0.992752	1.05555	1.04357	0.983876	0.915136	0.875199	0.945316	0.940624	0.834174	0.866678	0.902803	0.916778	0.939556	0.965504	0.972378	0.950418	0.942028	0.955468	0.981551	0.992485	0.923588	0.866955	0.917233	0.956212	0.969325	0.963818
Muleba gambiae00042.spc	Nulliparous	0	0.747577	0.812564	0.996423	1.44529	1.07465	0.769019	1.06222	0.928013	0.791014	0.908875	0.897982	0.82406	0.790407	0.975737	0.934967	0.813807	0.867914	0.781309	0.732363	0.809293	0.867512	0.880849	0.86932	0.901401	0.934351	0.906234	0.810445	0.827278	0.856215	0.83319	0.783968	0.797257	0.852893	0.856887	0.840145	0.840042	0.865845	0.810981	0.795606	0.840228	0.853266	0.814678	0.784633	0.8307	0.84894	0.843579	0.836267
Muleba gambiae00043.spc	Nulliparous	0	1.21662	1.33485	2.88121	1.48422	1.26369	1.36046	2.6504	1.20573	1.03534	2.00672	1.86481	1.52094	1.53404	1.35575	1.20412	1.18238	1.38106	1.08136	0.933303	1.04047	1.12226	1.19684	1.36407	10	1.81831	1.26815	1.39651	1.29869	1.22785	1.26577	1.22531	1.24601	1.32041	1.34386	1.37354	1.3521	1.27279	1.31872	1.35114	1.33003	1.40593	1.35828	1.28445	1.34099	1.45932	1.50218	1.39245
Muleba gambiae00044.spc	Nulliparous	0	0.694981	0.6846	0.538529	0.592311	0.635229	0.626715	0.609877	0.60123	0.615917	0.648814	0.605545	0.57651	0.592609	0.634356	0.669305	0.683737	0.669105	0.603132	0.562986	0.579619	0.565449	0.608385	0.696301	0.686245	0.674521	0.661316	0.63162	0.593609	0.598902	0.646532	0.626769	0.622903	0.638299	0.636537	0.634627	0.63106	0.624176	0.620511	0.628893	0.645592	0.651663	0.627843	0.607273	0.630641	0.635304	0.633319	0.637898
Muleba gambiae00046.spc	Nulliparous	0	1.00194	0.795912	0.711548	0.762421	0.858428	0.97989	1.03923	0.902776	0.814692	0.85188	0.893042	0.86123	0.8233	1.11076	1.19257	0.964938	0.804253	0.742511	0.754173	0.829826	0.930443	0.97705	0.941412	0.896842	0.874038	0.839985	0.783606	0.830862	0.860337	0.814603	0.802976	0.857397	0.921618	0.851633	0.87753	0.921031	0.882881	0.842603	0.848043	0.891137	0.884011	0.86328	0.855706	0.87937	0.875607	0.87229	0.884929
Muleba gambiae00047.spc	Nulliparous	0	1.85511	2.03373	1.23665	1.06085	0.899304	0.869727	1.71047	1.14536	0.840892	0.974948	1.1534	1.16926	1.0615	1.24857	1.09851	0.941353	1.06604	0.998972	0.922487	0.96657	1.0845	1.24766	1.31046	1.11523	1.07325	1.07188	1.00542	0.998264	1.05149	1.11983	1.01786	1.0731	1.22334	1.07875	1.07501	1.12486	1.11446	1.09932	1.10704	1.13309	1.13173	1.0912	1.06487	1.10979	1.13308	1.10935	1.06013
Muleba gambiae00048.spc	Nulliparous	0	0.908142	0.878412	0.664217	0.80224	0.898325	0.91994	1.16383	0.792517	0.63574	0.791251	0.863787	0.833296	0.789453	0.892582	0.91864	0.879877	0.879211	0.806971	0.786778	0.86492	0.840598	0.883116	0.978884	0.89396	0.845798	0.845128	0.870768	0.865225	0.856879	0.864903	0.879228	0.935394	0.982028	0.902802	0.875605	0.890434	0.915858	0.917548	0.928508	0.954563	0.96602	0.902003	0.84962	0.899737	0.917658	0.90691	0.895167
Muleba gambiae00049.spc	Nulliparous	0	1.14725	1.05414	1.41496	1.21552	0.972346	0.939682	10	1.09801	0.822693	1.20638	0.988015	0.861627	0.985034	1.50232	1.40693	1.06422	1.04549	0.858097	0.786931	0.917698	1.05184	1.09936	1.05372	1.04201	0.951444	0.88313	0.910299	0.928788	0.952702	0.982812	0.975357	0.960179	0.948327	0.943372	0.983022	1.0025	0.95358	0.938648	0.96761	1.00958	0.955237	0.922591	0.925405	0.948183	0.96479	0.962837	0.945775
Muleba gambiae00050.spc	Nulliparous	0	10	0.976716	1.05317	10	1.64671	0.95875	1.57207	0.868277	0.66868	1.01656	1.33261	1.29023	1.16073	1.70304	1.3111	0.996112	1.13573	1.01024	0.875181	0.877595	1.01726	1.19462	1.27169	1.23289	1.14073	1.02367	0.930214	1.05361	1.21197	1.16274	1.00628	1.0714	1.26456	1.07288	1.03416	1.05947	1.05511	1.06592	1.11246	1.15634	1.05235	0.993538	1.00728	1.09147	1.08917	1.06411	1.07116
Muleba gambiae00051.spc	Nulliparous	0	0.753513	0.947977	0.628883	0.55119	0.603314	0.670424	0.532822	0.594401	0.707035	0.655976	0.589126	0.648489	0.804609	0.601307	0.608841	0.729523	0.725814	0.723417	0.744732	0.765411	0.665101	0.639232	0.682924	0.690373	0.678857	0.678176	0.708537	0.696507	0.693947	0.715473	0.692628	0.660181	0.655013	0.717343	0.720062	0.704298	0.722818	0.716468	0.695108	0.680479	0.713076	0.717576	0.707514	0.727521	0.724951	0.718317	0.725849
Muleba gambiae00053.spc	Nulliparous	0	0.725228	0.883862	0.935717	1.15725	1.16623	1.01081	1.05866	1.00228	0.940938	0.955652	0.996576	1.04026	1.04466	0.929656	0.958417	1.0177	0.918729	0.992187	1.09322	1.0353	0.955524	0.96076	1.02327	1.00102	1.03082	1.07388	1.05261	1.06144	1.09202	1.10686	1.01541	0.988061	1.01615	1.03181	1.07881	1.10635	1.07182	1.062	1.05965	1.06058	1.08077	1.10554	1.13146	1.15439	1.08623	1.05685	1.12064
Muleba gambiae00054.spc	Nulliparous	0	0.883765	0.91678	0.97976	1.23232	1.26059	1.03495	0.927636	1.01031	1.22668	1.49358	1.68408	1.3484	1.07799	1.26248	1.3254	1.13785	0.942063	0.98772	1.19759	1.45869	1.28513	1.20104	1.21923	1.17263	1.17077	1.15233	1.0718	1.07838	1.06467	1.00799	1.02454	1.04645	1.07997	1.17749	1.239	1.20815	1.12503	1.13568	1.1389	1.10196	1.06916	1.0903	1.13261	1.12705	1.14341	1.16463	1.16299
Muleba gambiae00055.spc	Nulliparous	0	0.821607	0.703237	1.07282	0.82342	0.786203	0.923715	0.849246	0.9148	1.08062	1.25805	1.73886	1.41879	0.991992	1.04389	1.0399	0.996989	1.03196	1.04661	1.05987	1.08326	1.05969	1.05179	1.07248	1.10474	1.0836	1.03726	1.02119	1.12857	1.13396	0.981919	0.937926	0.901365	0.89602	0.992724	1.02913	0.992911	0.951819	1.00751	1.04356	1.01587	1.01395	1.03177	1.05394	1.05515	1.01336	1.00001	1.04035
Muleba gambiae00056.spc	Nulliparous	0	0.824363	0.76967	0.563259	0.811931	0.932018	0.711649	0.610705	0.707998	0.835698	0.765536	0.793194	0.80087	0.760491	0.774546	0.738509	0.688627	0.687544	0.749226	0.807376	0.786637	0.731813	0.698396	0.695812	0.720645	0.780709	0.805159	0.733013	0.753964	0.777555	0.753493	0.736035	0.741447	0.768958	0.806214	0.805581	0.790168	0.789934	0.799642	0.795554	0.779941	0.788956	0.792416	0.80056	0.833356	0.807012	0.791242	0.825616
Muleba gambiae00057.spc	Nulliparous	0	1.16921	1.29653	0.750551	0.63971	0.723631	0.999392	1.26566	1.03725	0.997448	1.81149	1.1896	1.0207	1.18144	1.13312	1.04892	1.03066	1.15434	1.11743	1.10632	1.21888	1.05989	0.9582	0.949136	1.0258	1.03168	0.989442	0.978373	1.02836	1.06227	1.03838	1.0312	0.972835	0.937525	1.04582	1.02763	0.990197	1.05098	1.06316	1.04425	1.02198	1.0214	1.02599	1.03061	1.03213	1.00693	1.00466	1.04463
Muleba gambiae00058.spc	Nulliparous	0	0.824114	1.35318	1.04877	1.0404	1.08993	1.089	0.967391	1.07213	1.19482	1.04396	0.951386	0.988523	1.10724	0.980803	0.95719	0.955202	0.870764	0.981164	1.18223	1.18103	0.969413	0.891496	0.925456	0.995103	1.07612	1.08121	0.973869	0.970084	0.983814	0.969531	0.969416	0.907231	0.853533	0.914425	0.984041	0.979696	0.897164	0.889049	0.890263	0.882233	0.90198	0.928499	0.949362	0.954229	0.925001	0.917552	0.954939
Muleba gambiae00059.spc	Nulliparous	0	1.28643	0.936688	0.645773	0.709667	0.886769	0.98203	0.786587	1.00233	1.2734	0.866623	0.930295	1.00056	0.920804	0.89527	1.01209	1.12475	0.932848	0.976113	1.14806	1.25111	1.06089	1.05597	1.19393	1.08641	1.1399	1.23778	1.13424	1.08032	1.10778	1.17294	1.02961	0.996788	1.07273	1.17339	1.15902	1.10668	1.1068	1.13179	1.12673	1.09528	1.11593	1.12985	1.12038	1.09349	1.10541	1.12554	1.12697
Muleba gambiae00060.spc	Nulliparous	0	0.623901	0.540712	0.478266	0.529824	0.693302	0.8474	0.655423	0.547416	0.547247	0.655853	0.733639	0.682293	0.579232	0.602186	0.606878	0.615099	0.682642	0.653704	0.634777	0.690131	0.679895	0.69279	0.730192	0.712233	0.670025	0.673377	0.772002	0.760921	0.700588	0.655671	0.643688	0.654218	0.681027	0.715981	0.697228	0.671115	0.678982	0.682393	0.678574	0.671899	0.673421	0.683752	0.701418	0.721617	0.713151	0.69576	0.689657
Muleba gambiae00061.spc	Nulliparous	0	0.570592	0.617699	0.527233	0.60477	0.588108	0.524857	0.626173	0.611793	0.558196	0.572339	0.715862	0.71451	0.559141	0.545134	0.607105	0.666812	0.60924	0.614125	0.668648	0.71842	0.631433	0.62537	0.676661	0.59993	0.605677	0.639871	0.613918	0.637521	0.666286	0.668167	0.662907	0.64498	0.63159	0.648346	0.672903	0.674825	0.64604	0.652078	0.662861	0.666662	0.680587	0.677492	0.670296	0.682322	0.665592	0.661555	0.69274
Muleba gambiae00062.spc	Nulliparous	0	0.81229	1.11128	0.609612	0.671336	0.717727	0.659431	0.629188	0.757263	0.850765	0.713351	0.914925	1.12838	0.989297	0.833848	0.805941	0.828819	0.815585	0.849613	0.904787	0.923098	0.834405	0.841688	0.934692	0.927391	0.890529	0.902357	1.01097	0.955175	0.908499	0.933749	0.902204	0.896532	0.927604	0.975339	0.947502	0.90164	0.89368	0.895076	0.909334	0.934166	0.960047	0.946854	0.936956	0.99137	0.961973	0.937755	0.976888
Muleba gambiae00063.spc	Nulliparous	0	0.597768	0.680812	0.499844	0.437433	0.536793	0.760922	0.733816	0.642129	0.612705	0.67965	0.671256	0.762914	0.96256	0.680291	0.693926	0.790605	0.64034	0.70618	0.812143	0.751568	0.691731	0.705957	0.780922	0.815079	0.785548	0.758269	0.789556	0.775769	0.747545	0.731499	0.736445	0.73111	0.722749	0.738048	0.791577	0.799058	0.724039	0.759724	0.765342	0.718292	0.761946	0.771694	0.753745	0.762969	0.771117	0.772769	0.768321
Muleba gambiae00064.spc	Nulliparous	0	0.902015	1.18518	0.720722	0.799757	0.920752	0.917543	0.837848	1.01189	1.25387	1.0784	1.10672	1.04264	0.878535	0.806057	0.838871	0.905284	0.884626	0.867136	0.946625	1.17881	1.11084	1.01732	1.00117	1.08787	1.05508	0.975495	0.966701	1.0171	1.05062	1.02787	1.02139	0.96468	0.92931	1.03269	1.06968	1.04023	1.0166	1.03805	1.02381	0.987608	1.0782	1.07675	1.02819	1.06908	1.05518	1.04063	1.0646
Muleba gambiae00065.spc	Nulliparous	0	0.73593	0.595756	0.524013	0.760557	0.84292	0.687399	0.731026	0.726919	0.702346	0.715377	0.8179	0.866342	0.807107	0.76591	0.70979	0.6749	0.707705	0.783427	0.837653	0.815833	0.816815	0.8139	0.78801	0.728379	0.77574	0.830472	0.752287	0.776619	0.778716	0.717252	0.717832	0.722051	0.738817	0.810893	0.825466	0.800462	0.784004	0.775973	0.781661	0.790218	0.761546	0.774218	0.804451	0.791018	0.772524	0.768677	0.783196
Muleba gambiae00066.spc	Nulliparous	0	0.841266	0.875492	0.690806	0.682468	0.768895	0.898573	0.930219	1.21985	1.50738	1.06356	0.944152	0.988523	1.10753	0.987148	0.914998	0.879952	0.858499	0.991862	1.14489	1.07329	0.987982	0.968141	0.97754	0.916174	0.953978	1.05287	1.08183	0.960322	0.894564	0.924754	0.953405	0.935008	0.924183	1.02975	1.02146	0.949621	0.916484	0.953592	0.963411	0.928894	0.94742	0.976804	0.992574	0.977929	0.963189	0.980607	1.03453
Muleba gambiae00067.spc	Nulliparous	0	0.677182	0.746853	0.794765	0.620159	0.712978	1.02542	0.739374	0.738131	0.871129	0.976709	1.04556	1.00712	0.945403	1.09125	1.20279	1.16661	1.03033	0.95311	0.935024	0.962126	0.949344	0.974615	1.04065	1.06417	1.16878	1.25905	1.1498	1.10196	1.07945	1.05977	1.04522	1.03064	1.02378	1.03908	1.0941	1.09306	1.0069	1.08734	1.13227	1.06684	1.05895	1.08685	1.14647	1.22424	1.15559	1.11523	1.18494
Muleba gambiae00068.spc	Nulliparous	0	0.889054	0.902176	0.712914	0.914307	1.40278	1.54417	0.907825	0.8805	1.17782	10	1.76231	1.46666	1.89473	1.15938	1.1884	1.48467	1.33802	1.28789	1.38424	1.57975	1.21883	1.24218	1.66181	1.53083	1.39034	1.30129	1.25154	1.32118	1.4106	1.42053	1.36147	1.34659	1.37476	1.39539	1.36702	1.32364	1.3031	1.3187	1.33897	1.36976	1.52273	1.43633	1.33037	1.49144	1.45178	1.3762	1.40368
Muleba gambiae00069.spc	Nulliparous	0	0.643515	0.785577	0.625892	0.486761	0.614983	0.92425	0.570999	0.554531	0.62768	0.588131	0.539095	0.574135	0.664904	0.550364	0.538117	0.597473	0.633394	0.598954	0.587828	0.638629	0.592211	0.583403	0.621994	0.63339	0.610288	0.602454	0.651162	0.652375	0.627005	0.605374	0.614711	0.610032	0.595938	0.600868	0.619512	0.628065	0.615173	0.636736	0.633502	0.60394	0.625289	0.632282	0.623118	0.619967	0.628313	0.633919	0.630442
Muleba gambiae00070.spc	Nulliparous	0	1.17372	0.967038	0.743928	0.651516	0.687986	0.813644	0.86281	0.809842	0.86875	1.29726	0.910143	0.84891	1.18315	1.15607	1.0156	0.909866	0.886737	0.980243	1.07225	1.01791	0.942218	0.94487	1.01292	1.04307	1.05866	1.05883	1.041	1.01608	1.0168	1.03739	1.00025	0.931134	0.901312	0.997388	1.06152	1.03564	0.963009	0.973462	0.978886	0.965438	1.03001	1.03504	1.00569	1.02641	1.00835	1.00466	1.04463
Muleba gambiae00071.spc	Nulliparous	0	0.485601	0.475789	0.422969	0.439823	0.411569	0.380558	0.460106	0.516893	0.555886	0.611634	0.623101	0.610959	0.588656	0.552169	0.538743	0.533348	0.51972	0.558967	0.589094	0.564746	0.578914	0.587845	0.580806	0.570539	0.601995	0.626409	0.586098	0.594067	0.607092	0.597655	0.581743	0.569668	0.579633	0.635181	0.633831	0.604476	0.595393	0.606122	0.619735	0.622648	0.600976	0.613108	0.644072	0.648764	0.627561	0.614639	0.6259
Muleba gambiae00072.spc	Nulliparous	0	10	1.48089	0.806025	0.889943	1.19446	1.3135	0.843183	0.917826	1.18487	1.18115	1.44723	1.39731	1.07419	1.00574	1.24196	1.56436	1.0526	1.15384	1.49461	1.48126	1.39607	1.23425	1.12251	1.20834	1.43521	1.49085	1.16305	1.1784	1.22631	1.18835	1.27202	1.25259	1.18593	1.25152	1.29713	1.29727	1.27755	1.29667	1.30062	1.28237	1.30165	1.3274	1.35118	1.37117	1.36297	1.35784	1.38255
Muleba gambiae00073.spc	Nulliparous	0	0.794722	0.787264	0.735799	0.847539	0.949604	0.976584	1.03429	0.888145	0.806861	0.909542	1.08083	1.12615	1.0173	0.972865	1.10727	1.24871	1.00425	0.998913	1.11402	1.2191	1.10806	1.10487	1.16603	1.01054	1.07605	1.2217	1.12083	1.07984	1.03835	0.988431	1.00828	1.01512	1.00771	1.02603	1.02451	1.01486	1.01958	1.06732	1.08402	1.05358	1.04782	1.0796	1.12119	1.11867	1.08203	1.07509	1.11827
Muleba gambiae00074.spc	Nulliparous	0	0.469573	0.705238	0.644602	0.515118	0.555178	0.702558	0.613858	0.606094	0.66875	0.738545	0.594459	0.588659	0.745256	0.678329	0.663225	0.679015	0.64926	0.641417	0.671582	0.725069	0.685077	0.685494	0.720975	0.679707	0.65232	0.655159	0.685217	0.6957	0.679906	0.651045	0.640603	0.651354	0.674644	0.692502	0.706307	0.691412	0.649728	0.665072	0.672501	0.655896	0.667465	0.679083	0.681879	0.675607	0.680733	0.687294	0.687611
Muleba gambiae00075.spc	Nulliparous	0	0.840349	0.911222	0.825663	1.14588	1.8643	1.35855	0.760564	0.882721	1.15957	0.904399	0.973094	1.152	1.32186	1.40902	1.31733	1.21323	1.2376	1.72143	10	2.04025	1.45673	1.43025	1.57345	1.31842	1.50948	1.90838	1.39133	1.27789	1.23745	1.20361	1.21718	1.28283	1.3492	1.30366	1.30287	1.31442	1.29259	1.2673	1.27242	1.29284	1.23391	1.26659	1.37668	1.44903	1.31281	1.25874	1.38367
Muleba gambiae00076.spc	Nulliparous	0	0.732697	0.863138	1.08911	0.805994	0.839713	1.15753	1.01802	1.10144	1.29334	1.29445	1.34788	1.2874	1.14183	1.07515	1.14499	1.24287	1.15926	1.32334	1.55257	1.36782	1.11196	1.06903	1.16145	1.18777	1.25771	1.31149	1.25589	1.32842	1.37768	1.31007	1.2677	1.22186	1.21839	1.34657	1.48805	1.51534	1.39495	1.2589	1.23293	1.30554	1.32955	1.35025	1.37635	1.39951	1.32144	1.31263	1.44865
Muleba gambiae00077.spc	Nulliparous	0	0.482466	0.802183	0.97938	1.03021	0.934138	0.875654	1.05808	1.03895	0.998055	1.15454	1.28279	1.0763	0.841928	0.876516	1.09124	1.32358	1.03683	1.16986	1.43853	1.29329	1.21078	1.25482	1.34162	1.18261	1.30333	1.61184	1.48318	1.27979	1.36529	2.02353	1.36275	1.20578	1.25806	1.33134	1.42979	1.4863	1.43802	1.33585	1.35274	1.49349	1.47028	1.38027	1.37438	1.62314	1.52677	1.41854	1.49178
Muleba gambiae00078.spc	Nulliparous	0	0.708683	0.808447	1.02478	1.10336	0.913536	0.753789	0.79765	0.767131	0.813063	1.16522	1.17761	1.04054	0.966796	0.943753	0.952407	0.981028	1.0154	1.02135	1.06572	1.16684	1.07683	1.02755	1.06021	1.15393	1.15368	1.09298	1.07106	1.18493	1.20428	1.07301	1.12937	1.15326	1.13892	1.19978	1.25257	1.20739	1.09255	1.11954	1.17393	1.19215	1.18724	1.15749	1.14317	1.18797	1.22108	1.24745	1.2676
Muleba gambiae00079.spc	Nulliparous	0	1.03022	1.07212	0.692733	0.878836	1.12705	1.09228	0.976487	0.98248	0.962626	0.875809	1.41094	10	1.7218	1.10638	1.26606	1.59803	0.99095	1.06324	1.29312	1.18513	0.994791	1.06205	1.38345	1.22571	1.22882	1.27359	1.16124	1.1579	1.1676	1.13324	1.0686	1.04732	1.09638	1.2536	1.2127	1.13873	1.17317	1.0805	1.0614	1.14999	1.21344	1.18326	1.14761	1.22395	1.20471	1.16165	1.1652
Muleba gambiae00080.spc	Nulliparous	0	1.00818	1.33331	1.34547	1.05326	1.31159	2.80707	0.883397	0.816215	1.11918	10	10	3.37947	1.60382	1.08638	1.11279	1.45621	1.81651	1.19385	1.09176	1.7221	1.46946	1.36784	1.57072	1.91497	1.47575	1.34419	2.46436	2.18697	1.48529	1.27248	1.43053	1.49694	1.45366	1.69758	1.78231	1.4888	1.23154	1.32867	1.52444	1.59387	1.48951	1.37983	1.36285	1.52831	1.69893	1.6393	1.44947
Muleba gambiae00081.spc	Nulliparous	0	1.02855	1.33331	1.34547	1.08814	1.00905	1.06486	1.12615	0.955119	0.827652	0.844966	1.05116	1.40709	1.6111	1.13296	0.938271	0.873801	0.907389	0.96349	1.06219	1.15077	0.897658	0.924533	1.2243	1.12517	1.05417	0.997057	0.912729	0.911234	0.939819	0.95974	0.957794	0.925176	0.91672	1.01916	1.03096	0.986775	0.969953	0.970447	0.962626	0.949197	0.970113	0.983793	0.9924	1.01292	0.997567	0.980314	0.990384
Muleba gambiae00082.spc	Nulliparous	0	0.876393	1.12892	0.947364	0.946097	0.99003	0.998823	0.909465	0.920353	0.918781	0.839979	0.944419	1.00691	0.920233	0.843964	0.83794	0.857714	0.842845	0.833455	0.892846	1.02338	0.883624	0.84672	0.893663	0.816276	0.84008	0.894007	0.857295	0.892642	0.914832	0.873697	0.822036	0.813135	0.843347	0.883392	0.893678	0.893194	0.903783	0.894381	0.880523	0.873339	0.879061	0.88764	0.900656	0.92131	0.903668	0.881373	0.882815
Muleba gambiae00084.spc	Nulliparous	0	0.512256	0.513571	0.574638	0.59499	0.626756	0.640074	0.567764	0.543376	0.528043	0.501535	0.613616	0.634424	0.542385	0.635914	0.655192	0.605997	0.585196	0.606464	0.628935	0.626662	0.667878	0.653612	0.611686	0.663096	0.648491	0.603852	0.600511	0.618143	0.626453	0.617078	0.627196	0.618878	0.608791	0.638739	0.65696	0.653426	0.638482	0.648033	0.653849	0.648019	0.651299	0.658062	0.664784	0.668046	0.66191	0.668216	0.690737
Muleba gambiae00085.spc	Nulliparous	0	0.851048	0.82379	0.764016	0.894157	0.908115	0.84323	1.00645	1.12462	1.08722	0.971574	0.97074	1.15527	1.51099	0.9882	0.992005	1.12743	0.936244	0.938227	1.0053	1.02682	1.05912	1.12536	1.198	1.1526	1.18916	1.25185	1.20872	1.10798	1.12126	1.2503	1.09159	1.0053	1.02579	1.15246	1.22584	1.2089	1.16014	1.14662	1.12053	1.09584	1.17417	1.19071	1.16277	1.18434	1.14668	1.14018	1.21072
Muleba gambiae00086.spc	Nulliparous	0	0.787895	0.997169	0.866431	0.868663	0.908866	0.921962	0.851417	0.850489	0.924631	1.04915	0.899169	0.959087	1.37242	1.03134	1.05875	1.2333	1.06795	1.08948	1.18477	1.19933	1.08454	1.07853	1.15698	1.11775	1.15254	1.20326	1.16501	1.22736	1.27017	1.22059	1.18968	1.16126	1.14435	1.15704	1.25257	1.32068	1.2476	1.25663	1.26274	1.2507	1.31529	1.30838	1.26699	1.28699	1.2866	1.29035	1.31303
Muleba gambiae00087.spc	Nulliparous	0	0.656086	0.678624	0.564731	0.501844	0.586621	0.707099	0.509797	0.551315	0.657504	0.612761	0.60067	0.616108	0.630915	0.582517	0.601475	0.643475	0.617326	0.633683	0.674418	0.694812	0.633592	0.623012	0.663926	0.673614	0.645419	0.642046	0.713667	0.69831	0.663181	0.654709	0.665203	0.645626	0.62214	0.652354	0.668964	0.674118	0.680255	0.672025	0.66683	0.672109	0.686706	0.676698	0.663743	0.683642	0.683738	0.679735	0.68849
Muleba gambiae00088.spc	Nulliparous	0	1.12307	0.775044	0.735695	0.737754	0.826141	0.978573	1.03099	0.978802	0.886601	0.816677	0.927305	0.943688	0.805951	0.740735	0.880557	1.11031	0.925026	0.913772	1.04107	1.21708	1.00604	0.923025	0.940339	0.885695	0.918735	1.01831	1.09384	1.08701	1.06051	1.03874	0.962087	0.92161	0.934494	1.00586	1.07537	1.0971	1.06384	1.05461	1.05108	1.05427	1.10272	1.10917	1.08598	1.08457	1.07086	1.06935	1.09314
Muleba gambiae00091.spc	Nulliparous	0	0.943867	1.70939	0.811256	0.779145	0.921548	1.01272	0.726943	0.800298	0.969712	0.873568	0.799673	0.958874	1.60822	1.02102	1.00075	1.19636	1.13387	0.986029	0.974121	1.13955	0.94581	0.969809	1.22145	1.11741	1.06952	1.11168	1.20352	1.13023	1.12913	1.26672	1.202	1.07576	1.04077	1.27313	1.32281	1.21327	1.16703	1.18815	1.15748	1.10377	1.25772	1.21039	1.10987	1.23572	1.28541	1.25482	1.22551
Muleba gambiae00092.spc	Nulliparous	0	0.539648	0.876522	0.76974	0.773516	0.825997	0.809041	0.624465	0.597415	0.675137	0.816818	0.814611	0.838282	0.919838	0.791917	0.797431	0.852316	0.793916	0.770334	0.843028	1.01902	0.886595	0.841683	0.899019	0.888872	0.908926	0.973058	1.04674	0.943976	0.878811	0.908687	0.937134	0.926193	0.90113	0.917787	0.941331	0.95126	0.935944	0.9029	0.875927	0.873857	0.929919	0.937348	0.9217	0.958124	0.941481	0.918336	0.93067
Muleba gambiae00093.spc	Nulliparous	0	0.681873	0.853387	0.767786	0.764804	0.875767	0.989749	0.804771	0.762992	0.895624	1.36104	1.04888	0.882639	0.922696	0.988869	0.987931	0.921552	0.848272	0.867246	0.944626	1.02397	1.01015	1.0432	1.09339	0.964294	0.995823	1.05244	0.950743	1.01294	1.06714	0.999556	0.925275	0.91024	0.937072	0.952987	0.992515	1.02989	1.0311	1.00551	1.0044	1.02809	1.00888	1.00259	1.0088	1.00987	1.01114	1.04117	1.09805
Muleba gambiae00094.spc	Nulliparous	0	0.64965	1.11016	0.910253	0.800545	0.720124	0.68842	0.72938	0.780842	0.774695	0.719521	0.963611	1.03509	0.808586	0.92722	0.968813	0.915892	0.894844	0.889046	0.925723	1.0062	0.990465	1.05406	1.16942	1.02019	1.00204	1.0867	1.17385	1.06895	1.02459	1.09241	1.04215	1.02399	1.05803	1.11518	1.09386	1.05124	1.05511	1.13558	1.1533	1.08811	1.11138	1.0899	1.06218	1.10485	1.08891	1.06202	1.06932
Muleba gambiae00095.spc	Nulliparous	0	0.941635	1.02812	0.901187	1.04465	1.52917	1.65626	0.824076	0.792468	0.950844	1.07839	1.14246	1.18002	1.17836	1.01431	1.04803	1.10007	0.921973	0.880765	0.928455	1.00769	0.953248	0.924378	0.946838	0.975446	0.993126	0.995055	0.983367	0.967075	0.950654	0.942681	0.970876	0.931814	0.907943	1.07415	1.08822	0.997858	0.957838	0.996252	1.00333	0.965213	1.00944	0.990736	0.964307	1.03858	1.03813	1.0206	1.04509
Muleba gambiae00096.spc	Nulliparous	0	0.532517	0.672881	0.712207	0.517752	0.48489	0.58443	0.630731	0.63247	0.601756	0.568659	0.646402	0.669264	0.598845	0.581828	0.644745	0.701611	0.610823	0.570188	0.574432	0.599263	0.575115	0.5797	0.616071	0.626476	0.619921	0.615066	0.627267	0.633512	0.630473	0.621194	0.616465	0.611056	0.611071	0.627978	0.652695	0.651536	0.615233	0.621415	0.62907	0.625471	0.638895	0.643989	0.645563	0.657633	0.649005	0.64842	0.671929
Muleba gambiae00097.spc	Nulliparous	0	1.78915	1.37588	1.10255	1.06099	1.52211	10	1.38999	1.21406	1.2692	1.28008	1.6122	1.77162	1.37143	1.11309	1.12768	1.26976	1.30299	1.29849	1.37648	1.5742	1.32841	1.29276	1.41713	1.32922	1.39576	1.40772	1.18482	1.21136	1.29565	1.30825	1.27707	1.19526	1.15449	1.2703	1.29476	1.25469	1.24107	1.22194	1.22401	1.25033	1.27191	1.29521	1.3209	1.3435	1.28187	1.25306	1.30838
Muleba gambiae00098.spc	Nulliparous	0	0.750357	0.88751	0.691624	0.689663	0.736084	0.740546	0.636433	0.683396	0.750014	0.695563	0.726138	0.736952	0.704221	0.716899	0.736714	0.765304	0.802319	0.74884	0.729464	0.790511	0.708094	0.717812	0.822846	0.826297	0.78315	0.757354	0.788324	0.792437	0.788261	0.787156	0.771879	0.751065	0.750017	0.803427	0.82788	0.8084	0.775581	0.821558	0.830406	0.783457	0.8024	0.822426	0.83297	0.841062	0.824559	0.81945	0.843249
Muleba gambiae00099.spc	Nulliparous	0	0.919311	0.98176	0.86521	0.891145	0.777587	0.673872	0.797317	0.80149	0.809165	1.01537	1.24862	1.42408	1.3714	1.04392	0.878156	0.848101	0.999843	1.07861	0.992037	0.863673	0.928695	0.961416	0.936133	1.00544	1.08652	1.10721	1.03512	1.04159	1.02813	0.978897	1.03523	1.04045	0.993826	0.979984	1.01588	1.04664	1.0198	0.98884	1.00248	1.04696	1.00659	0.986153	1.00843	1.06942	1.02603	1.00863	1.08457
Muleba gambiae00102.spc	Nulliparous	0	0.910161	0.885654	1.1488	0.981267	1.01235	1.22822	1.08644	0.887992	0.782752	0.799523	1.13511	1.2259	0.900438	0.953865	0.957195	0.923272	0.956255	1.03326	1.04147	0.941711	0.913171	0.977268	1.08259	1.00524	1.01366	1.06357	1.04455	0.981908	0.976369	1.03623	0.994073	0.984598	1.00491	0.992276	0.999454	1.02729	1.0574	1.03445	1.03142	1.05339	1.01099	0.989796	1.01519	1.09665	1.09411	1.05779	1.04803
Muleba gambiae00112.spc	Nulliparous	0	0.757541	0.679198	0.583576	0.751757	0.885972	0.866697	0.773536	0.706364	0.720407	0.832578	0.85403	0.862445	0.873492	0.778569	0.827116	0.944527	0.89759	0.981705	0.981934	0.821034	0.841646	0.886539	0.879176	0.793739	0.852253	0.973256	0.973698	0.974183	0.928422	0.858167	0.886786	0.916935	0.925222	0.923027	0.935631	0.958464	0.979716	0.990387	0.982226	0.967901	0.984218	1.01213	1.02356	0.994151	0.991651	1.00238	1.00973
Muleba gambiae00113.spc	Nulliparous	0	0.75198	0.737191	1.17434	1.07493	0.897393	0.802005	0.803599	1.07758	1.33638	0.966958	0.888828	0.993538	1.26246	1.14693	1.29482	1.60596	1.22256	1.291	1.38778	1.243	1.27446	1.24308	1.18144	1.30196	1.38952	1.3638	1.27092	1.28632	1.29	1.23418	1.20542	1.19956	1.22854	1.31561	1.31267	1.28616	1.30962	1.29348	1.29928	1.32218	1.25772	1.24682	1.27058	1.2642	1.25504	1.25967	1.28385
Muleba gambiae00114.spc	Nulliparous	0	0.950011	0.858699	10	10	2.23358	10	10	10	1.576	1.26138	1.1228	1.176	1.37069	1.22368	1.27913	1.41897	1.26222	1.35834	1.66	2.07303	1.48352	1.40674	1.62236	1.69013	1.44129	1.30687	1.4225	1.65159	1.63385	1.38772	1.32688	1.30639	1.36959	1.74707	1.5911	1.41114	1.52345	1.60177	1.48941	1.34969	1.46325	1.62732	1.65147	1.47376	1.49335	1.5504	1.51685
Muleba gambiae00115.spc	Nulliparous	0	0.856164	0.794847	0.807997	1.07322	1.32545	1.19771	0.848901	0.908616	0.991152	0.797663	0.765338	0.860868	1.0396	0.897264	1.00195	1.26803	1.05938	1.04868	1.06408	0.989267	0.9119	0.924896	0.96923	0.862065	0.927154	1.05363	1.00339	1.02069	1.03556	1.0114	1.01051	1.00186	0.977321	0.943405	0.943111	0.987278	1.06701	1.06223	1.01746	0.979084	0.975584	0.978077	0.989369	1.01824	1.00265	0.992319	1.0169
Muleba gambiae00116.spc	Nulliparous	0	1.00837	0.97227	10	1.69349	1.17607	0.980348	0.851101	0.843418	0.9443	1.11801	0.868091	0.926876	1.61867	1.42301	1.29507	1.37164	1.65592	1.5517	1.4409	1.43615	1.12951	1.11715	1.31008	1.25162	1.18138	1.15082	1.15702	1.13488	1.12626	1.14942	1.19026	1.17724	1.15772	1.23678	1.19958	1.16529	1.23377	1.2376	1.21846	1.21103	1.23046	1.22534	1.23918	1.34395	1.28163	1.21578	1.24408
Muleba gambiae00117.spc	Nulliparous	0	0.601557	0.588543	1.07304	0.850669	0.74946	0.781207	0.801658	0.767295	0.74738	0.776551	0.73346	0.712676	0.741885	0.847769	0.784084	0.693728	0.761767	0.753383	0.724206	0.726314	0.732272	0.756522	0.807037	0.878084	0.893015	0.877175	0.881699	0.920574	0.905513	0.83618	0.838565	0.877815	0.892542	0.804117	0.80703	0.843048	0.844367	0.87181	0.886885	0.876345	0.860401	0.883182	0.909981	0.878478	0.891323	0.902058	0.87569
Muleba gambiae00118.spc	Nulliparous	0	0.940223	0.643903	0.662939	0.737876	0.857317	1.01606	1.06374	0.780705	0.691959	0.900507	0.852157	0.846072	0.937435	0.832839	0.82821	0.942461	1.14578	1.03822	0.867979	0.78957	0.960473	0.988732	0.870099	0.999328	0.931433	0.855958	0.979347	1.01577	0.970864	0.923355	0.959051	0.946201	0.915199	0.969805	0.959849	0.947582	0.996872	1.01308	1.00569	0.984415	0.937675	0.97615	1.03977	0.989519	0.993049	1.01786	1.0235
Muleba gambiae00119.spc	Nulliparous	0	1.17592	0.804885	1.02368	0.774596	0.837717	1.16531	0.97503	1.09097	1.17056	0.896963	0.939394	0.953903	0.896691	1.02381	0.974581	0.8817	0.971647	1.04683	1.03625	0.968903	0.994432	1.06906	1.12696	1.03207	1.01573	1.04292	1.04711	1.03438	1.03828	1.05641	1.01515	1.00454	1.01765	1.00933	1.02263	1.03453	1.02635	1.054	1.05843	1.03482	1.05075	1.07422	1.10049	1.12988	1.10396	1.07792	1.08406
Muleba gambiae00120.spc	Nulliparous	0	0.726408	0.737191	1.17434	1.01774	1.20779	10	1.54893	1.40585	1.40179	1.16448	0.869927	0.850626	1.07595	1.47756	1.59224	1.27711	1.06492	1.12728	1.24887	1.23782	1.18131	1.15982	1.1801	1.22119	1.13253	1.08426	1.2226	1.42054	1.27391	1.02518	1.1878	1.20091	1.10329	1.27889	1.28313	1.21624	1.24117	1.2031	1.15182	1.12193	1.13727	1.16137	1.18653	1.21438	1.2248	1.19796	1.15223
Muleba gambiae00121.spc	Nulliparous	0	0.951714	0.752328	0.768137	0.840059	1.00587	1.14351	0.838556	0.721466	0.751417	0.870138	0.6801	0.74313	1.17034	0.791181	0.788723	0.962883	0.859003	0.780811	0.792329	0.883552	0.806581	0.809104	0.900814	0.897016	0.851348	0.831049	0.870645	0.826518	0.813785	0.863305	0.852864	0.831484	0.83851	0.915466	0.883593	0.838713	0.863149	0.845879	0.83587	0.850258	0.871711	0.863975	0.852597	0.880538	0.891338	0.879168	0.856552
Muleba gambiae00122.spc	Nulliparous	0	0.368844	0.384275	0.44831	0.427766	0.397333	0.372073	0.350701	0.328541	0.315354	0.315085	0.317086	0.357653	0.417376	0.346499	0.329606	0.339545	0.310491	0.366501	0.401135	0.350385	0.359261	0.3602	0.349046	0.370507	0.35531	0.331604	0.336793	0.352721	0.357808	0.350446	0.362018	0.361579	0.352958	0.356688	0.357812	0.361333	0.370549	0.367035	0.366368	0.372925	0.377232	0.378664	0.378668	0.379801	0.381553	0.379286	0.373064
Muleba gambiae00123.spc	Nulliparous	0	0.514253	0.51676	0.528372	0.978908	1.13795	0.792428	0.707105	0.715697	0.799762	0.926402	0.778947	0.774374	0.939226	0.913089	0.846974	0.844936	0.999256	1.09137	1.11059	1.10498	1.01128	0.977758	0.990394	0.967191	1.01034	1.07317	1.07519	1.11666	1.07297	0.971008	1.03274	1.08323	1.09458	1.12308	1.08432	1.0648	1.12312	1.1414	1.08361	1.0158	1.07643	1.13193	1.13978	1.11666	1.13164	1.14027	1.12146
Muleba gambiae00124.spc	Nulliparous	0	1.25783	0.693675	0.608231	0.805684	0.772543	0.643705	0.85239	0.901436	0.8447	0.874612	0.805739	0.769309	0.804783	0.995759	0.994408	0.861855	0.827876	0.90895	0.931557	0.828983	0.905528	0.913369	0.841403	0.865013	0.961774	1.02633	0.938234	0.955653	0.938651	0.86576	0.921827	0.970585	0.970556	0.939053	0.921284	0.935677	0.983087	0.999097	0.991365	0.973057	0.945951	0.995509	1.05429	0.983917	0.982616	1.00957	1.01525
Muleba gambiae00125.spc	Nulliparous	0	0.954679	0.662767	1.41632	0.812738	0.786901	1.12458	1.14733	1.16338	1.22118	1.24656	1.02249	1.00003	1.13752	1.05744	1.08616	1.25278	1.47062	1.18789	1.01582	1.03078	1.23024	1.39957	1.36949	1.28706	1.28506	1.2801	1.20174	1.29856	1.27437	1.11045	1.18661	1.21083	1.18437	1.26711	1.22595	1.18476	1.25594	1.3568	1.34271	1.22993	1.16736	1.22858	1.3507	1.33741	1.32409	1.30102	1.26535
Muleba gambiae00126.spc	Nulliparous	0	10	0.985808	0.816648	0.857425	1.15639	3.32872	1.44072	1.11969	1.05003	1.08218	0.926431	0.959909	1.21795	1.14265	1.02337	1.01518	1.25516	1.28594	1.16667	1.08305	1.099	1.23847	1.44806	1.262	1.099	1.08442	1.3104	1.34193	1.26736	1.21664	1.13633	1.14234	1.20981	1.23751	1.21051	1.23395	1.36641	1.23513	1.16623	1.201	1.18631	1.19449	1.21309	1.20759	1.27622	1.32778	1.2834
Muleba gambiae00127.spc	Nulliparous	0	1.88953	0.932328	1.2977	1.45377	1.50682	1.44123	1.14216	0.977451	0.940531	0.97113	0.792467	0.78704	0.963762	1.01659	0.975281	0.92439	0.942813	1.13345	1.18252	0.946006	0.959836	0.990645	1.01887	1.19815	1.13173	1.00397	1.01087	1.09028	1.13995	1.09641	1.01104	0.959922	0.966249	1.05926	1.04959	1.04191	1.13288	1.06167	1.02429	1.05472	1.02652	1.03002	1.04818	1.03343	1.06358	1.10065	1.10143
Muleba gambiae00130.spc	Nulliparous	0	10	0.928069	0.966551	0.725997	0.875768	1.60125	1.00663	0.81328	0.870168	1.19453	0.923162	1.00016	1.88185	0.953967	0.894168	1.05727	0.994186	1.00144	1.07247	1.14954	0.984113	0.971184	1.12395	1.25147	1.18235	1.11065	1.18474	1.13563	1.04672	0.990355	1.02304	1.02847	1.01141	1.03726	1.02777	1.05775	1.18999	1.18327	1.11093	1.06221	1.10642	1.11025	1.09122	1.1199	1.11359	1.09996	1.10458
Muleba gambiae00131.spc	Nulliparous	0	0.939938	0.684193	1.07896	0.996168	0.941342	0.941332	0.824637	0.832232	0.850256	0.78533	0.764616	0.895743	1.21415	0.940459	0.909977	0.972254	0.863414	0.874664	0.887904	0.838703	0.871594	0.901585	0.913857	0.950107	0.918534	0.873891	0.878948	0.950011	0.951215	0.873761	0.932595	0.960718	0.940767	0.939908	0.915631	0.903661	0.926757	0.917933	0.926099	0.95081	0.911923	0.933172	0.986098	0.978339	0.969472	0.963085	0.958446
Muleba gambiae00132.spc	Nulliparous	0	0.791227	0.620963	0.760245	0.874635	0.818461	0.775472	1.12947	0.765482	0.541487	0.577757	0.617895	0.644527	0.661267	0.658916	0.637501	0.635918	0.69731	0.695765	0.659452	0.632632	0.668672	0.697467	0.708987	0.741344	0.757176	0.729117	0.663711	0.700921	0.718886	0.678889	0.730923	0.747003	0.720456	0.712286	0.711487	0.729148	0.766382	0.76224	0.747388	0.736744	0.717462	0.743104	0.778979	0.753391	0.726627	0.720046	0.736245
Muleba gambiae00133.spc	Nulliparous	0	1.014	0.674219	0.694881	0.789979	0.773139	0.695978	0.704884	0.824803	0.926791	0.842177	0.706908	0.693694	0.770555	0.760635	0.732443	0.704014	0.686053	0.750568	0.789385	0.748299	0.820462	0.856101	0.817106	0.776009	0.830546	0.889594	0.824789	0.817552	0.80841	0.780629	0.812535	0.843482	0.845113	0.807623	0.781422	0.780521	0.803188	0.804663	0.810122	0.820589	0.795139	0.818071	0.861488	0.84962	0.836425	0.830769	0.833679
Muleba gambiae00134.spc	Nulliparous	0	0.621257	0.540051	0.788304	1.56946	1.39849	0.983517	1.76259	1.18584	0.850914	0.889572	0.973861	1.02556	1.04215	1.08636	1.03834	1.00272	1.11924	1.11612	1.07799	1.07946	1.05186	1.04232	1.05889	1.0895	1.11799	1.13447	1.13802	1.17775	1.14871	1.06986	1.15122	1.15004	1.07428	1.05913	1.10467	1.12928	1.07932	1.1256	1.16878	1.15485	1.11371	1.11099	1.14138	1.17007	1.15176	1.16218	1.23542
Muleba gambiae00135.spc	Nulliparous	0	1.27605	0.936766	1.29383	10	10	10	10	1.55341	1.13516	1.17667	0.991261	0.967667	1.10433	1.13756	1.25051	1.37506	1.24097	1.1611	1.09779	1.02349	0.989868	1.02456	1.09153	1.05702	1.10042	1.17214	1.1729	1.28219	1.25823	1.09745	1.11635	1.18536	1.22812	1.15645	1.11314	1.12634	1.18862	1.16077	1.13323	1.12953	1.08952	1.11021	1.14588	1.10036	1.07193	1.07329	1.0976
Muleba gambiae00136.spc	Nulliparous	0	0.667247	0.517706	0.531117	0.607722	0.714886	0.806507	0.732169	0.625276	0.579749	0.610278	0.648547	0.648263	0.626933	0.666951	0.640051	0.605708	0.663533	0.692708	0.681785	0.65032	0.637064	0.622386	0.619739	0.677746	0.667494	0.63279	0.638508	0.63615	0.642805	0.662857	0.667427	0.667712	0.661965	0.644054	0.643508	0.65289	0.662207	0.68087	0.689576	0.680853	0.658671	0.659602	0.673599	0.674424	0.68873	0.698133	0.689742
Muleba gambiae00137.spc	Nulliparous	0	0.631115	0.56356	0.801337	0.613472	0.465072	0.417641	0.53704	0.580425	0.572986	0.601086	0.553832	0.553892	0.616212	0.657442	0.653799	0.642191	0.669075	0.612551	0.552373	0.534311	0.592927	0.638277	0.641475	0.62898	0.610066	0.606019	0.63043	0.63745	0.617622	0.59188	0.626446	0.636453	0.620012	0.619021	0.616467	0.612619	0.612316	0.629197	0.645995	0.649971	0.630276	0.638839	0.657845	0.644504	0.628738	0.631643	0.655475
Muleba gambiae00138.spc	Nulliparous	0	1.14943	0.914123	1.19821	0.846261	0.911769	1.34888	1.10198	0.927501	0.926151	1.1001	1.05634	1.15446	1.61588	1.41381	1.22137	1.14176	1.16481	1.20011	1.28957	1.42612	1.13532	1.11715	1.30871	1.24487	1.23681	1.24287	1.17324	1.07269	1.11524	1.32864	1.19012	1.12047	1.1644	1.30319	1.28309	1.19904	1.18153	1.24425	1.2855	1.26302	1.24424	1.23036	1.22201	1.21808	1.23552	1.26459	1.28613
Muleba gambiae00140.spc	Nulliparous	0	0.850281	0.808062	1.43084	1.94547	1.15525	0.897127	1.38294	1.19351	1.02501	1.2535	0.678088	0.635842	0.989738	1.05229	1.06993	1.02229	0.84305	0.834429	0.890845	0.94417	1.00199	0.966789	0.883563	0.869245	0.916808	0.961071	0.923761	0.879696	0.884825	0.939123	0.94707	0.963556	0.949891	0.844304	0.895265	0.997846	0.987182	0.951277	0.91218	0.890763	0.925063	0.945775	0.955854	0.985811	0.946309	0.930199	0.984383
Muleba gambiae00142.spc	Nulliparous	0	1.14012	0.858844	1.69359	1.03116	0.867977	0.932513	1.15702	0.9858	0.842535	0.876305	0.738732	0.736132	0.897579	1.0332	1.02867	0.971591	0.999126	0.940412	0.862108	0.823023	0.946144	1.05457	1.03133	0.915514	0.870092	0.866426	0.870501	0.936295	0.958441	0.906531	0.908109	0.922186	0.93342	0.931992	0.927643	0.924793	0.923799	0.908908	0.928606	0.973252	0.936839	0.920657	0.936012	0.964059	0.969176	0.954931	0.93741
Muleba gambiae00143.spc	Nulliparous	0	0.575247	0.522564	1.92859	0.781639	0.696555	0.971012	1.00913	0.836713	0.739031	0.771478	0.781377	0.824358	0.917334	0.95767	0.982993	0.98241	0.934942	0.90911	0.902467	0.903075	0.892591	0.918996	0.981529	1.01703	1.00691	0.987389	0.99276	0.993338	0.960613	0.914548	0.944985	0.971754	0.986952	1.01612	0.968915	0.937067	0.986996	1.05598	1.04499	0.97937	1.01432	1.05603	1.06357	1.02842	1.03787	1.06034	1.0646
Muleba gambiae00144.spc	Nulliparous	0	0.820843	0.671296	1.42214	0.835612	0.683041	0.733552	0.855938	0.929509	1.01894	1.2269	0.94105	0.865795	0.989326	1.14529	1.13959	1.06613	1.09801	0.946612	0.8952	1.02443	1.09315	1.07112	1.02416	1.05301	1.07973	1.11099	1.17861	1.32038	1.24394	1.04759	1.1609	1.22832	1.16781	1.10664	1.07012	1.09396	1.19339	1.21348	1.15956	1.09825	1.10791	1.17711	1.23662	1.17578	1.1329	1.15068	1.22205
Muleba gambiae00147.spc	Nulliparous	0	0.912264	0.703681	1.64948	0.8504	0.809711	1.22978	1.90629	1.21925	1.08786	1.89753	1.03792	0.889745	1.01292	0.959006	0.993171	1.09643	1.12085	1.08468	1.05306	1.05638	1.09664	1.11819	1.14119	1.26737	1.20943	1.11048	1.11739	1.16028	1.13658	1.058	1.0897	1.08921	1.0732	1.13601	1.20885	1.26397	1.28291	1.2672	1.27998	1.2963	1.16233	1.18951	1.30062	1.25761	1.23615	1.24944	1.27152
Muleba gambiae00148.spc	Nulliparous	0	1.04419	0.548682	0.829836	1.18459	1.34698	1.42188	10	1.03925	0.828432	1.37585	0.856182	0.817923	1.26243	1.05763	1.02574	1.17669	1.35105	1.21828	1.06221	1.0006	1.10365	1.13114	1.08088	1.19102	1.13829	1.08426	1.2226	1.41066	1.31137	1.0851	1.14173	1.29859	1.36566	1.11379	1.12136	1.22439	1.24175	1.27615	1.2669	1.21	1.15484	1.19476	1.26777	1.22853	1.23307	1.26602	1.28703
Muleba gambiae00149.spc	Nulliparous	0	1.71221	1.36798	0.985704	0.737075	0.751424	0.870707	0.778354	0.706364	0.723565	0.836262	0.773896	0.844542	1.13718	0.976709	0.970475	1.05555	0.995803	0.958361	0.951094	0.950345	0.888977	0.893205	0.949109	0.931839	0.975222	1.01829	0.973901	1.03594	1.06286	0.991648	0.954139	0.956245	0.957882	0.900035	0.912096	0.968837	1.01577	0.982688	0.9587	0.96782	0.967098	0.966187	0.982796	1.03194	0.992313	0.964454	1.00592
Muleba gambiae00152.spc	Nulliparous	0	0.552704	0.681262	0.807492	0.76473	0.821429	0.948786	0.838111	0.759512	0.740736	0.770148	0.855925	0.865371	0.820819	0.931976	0.895746	0.825047	0.913954	0.799208	0.742448	0.829074	0.795757	0.845825	0.974672	0.880228	0.809799	0.794615	0.830032	0.870782	0.88641	0.872997	0.858658	0.827692	0.809708	0.855541	0.890965	0.893554	0.87282	0.893275	0.930635	0.950695	0.897717	0.888225	0.919393	0.947895	0.940155	0.923476	0.921826
Muleba gambiae00153.spc	Nulliparous	0	0.754839	0.837827	1.46035	0.959358	0.91973	1.10469	0.957271	0.750926	0.75956	1.1644	0.956325	0.861191	0.990678	1.3044	1.24522	1.07341	1.21398	1.14927	0.959044	0.816065	0.963074	1.21074	1.36565	1.19488	1.22044	1.26731	1.12283	1.17743	1.23496	1.18305	1.15225	1.23189	1.3156	1.12818	1.1164	1.1971	1.26305	1.26615	1.22927	1.18135	1.12831	1.18159	1.30293	1.33338	1.27557	1.22601	1.2261
Muleba gambiae00154.spc	Nulliparous	0	0.694523	0.451287	0.467095	0.557189	0.566863	0.522293	0.536193	0.587193	0.590429	0.517476	0.534584	0.608941	0.712709	0.707245	0.715945	0.705891	0.619209	0.635028	0.658656	0.627047	0.609652	0.642995	0.696684	0.651896	0.670426	0.700672	0.659879	0.625468	0.639466	0.697378	0.704277	0.687903	0.673008	0.682807	0.687228	0.709794	0.761447	0.734621	0.710791	0.717672	0.725568	0.729106	0.734462	0.751788	0.762828	0.760357	0.748146
Muleba gambiae00155.spc	Nulliparous	0	0.862472	0.73013	0.899722	0.846527	0.810516	0.859259	1.05376	0.824601	0.697295	0.811219	0.705645	0.738414	0.961427	0.852117	0.893495	1.04009	0.98699	0.855567	0.80449	0.855845	0.903762	0.930516	0.935337	0.92085	0.93596	0.942712	0.906669	0.968427	0.973707	0.890215	0.922926	0.916703	0.882921	0.906984	0.933027	0.945284	0.942336	0.948035	0.95636	0.96222	0.961742	0.963994	0.970343	0.979667	1.0049	1.01297	0.98814
Muleba gambiae00156.spc	Nulliparous	0	1.05736	0.647369	0.801835	0.76473	0.804293	0.98679	1.28681	0.850481	0.635532	0.671713	0.692291	0.767913	0.916564	0.882811	0.916608	0.986032	0.937461	0.919093	0.861766	0.779613	0.936536	1.04358	0.971393	0.905537	0.939053	0.969581	0.891833	0.967909	1.04252	1.01179	1.01356	0.984717	0.935633	0.906492	0.911076	0.945077	0.99184	0.980942	0.982731	1.00906	0.986917	0.976389	0.988881	1.01709	1.0181	1.00632	0.998645
Muleba gambiae00157.spc	Nulliparous	0	0.862472	0.723097	0.896416	1.0217	0.964086	0.824925	0.729456	0.833531	0.855041	0.646703	0.733096	0.888907	0.959548	0.786936	0.798869	0.956624	1.0688	0.902618	0.786911	0.796569	0.878287	0.931274	0.938899	0.972484	0.968324	0.95175	0.956977	0.952828	0.954452	0.978076	1.06133	1.03681	0.952905	0.946822	0.985658	1.02388	1.01485	0.968375	0.968707	1.02222	1.04587	1.03603	1.02426	1.05123	1.08539	1.08142	1.03229
Muleba gambiae00158.spc	Nulliparous	0	0.658838	0.580583	0.583178	0.495284	0.639227	1.12998	0.991197	0.702888	0.64314	0.827917	0.674238	0.694783	0.988396	0.964247	0.88548	0.872943	0.967499	0.878218	0.816165	0.869043	0.91723	0.940502	0.952278	0.985956	0.973213	0.981102	1.08708	1.10227	1.06403	1.04433	1.13151	1.08938	1.02048	1.1658	1.16652	1.14393	1.25577	1.23597	1.15043	1.09921	1.20586	1.26537	1.23432	1.19898	1.23502	1.26752	1.2317
Muleba gambiae00159.spc	Nulliparous	0	0.715374	0.599174	0.885845	1.01813	1.05515	1.03808	0.90095	0.811461	0.789615	0.819247	0.826794	0.834307	0.855771	0.87602	1.08315	1.30641	0.926715	0.895085	0.916768	0.864451	0.896957	0.927141	0.937741	0.965391	1.0286	1.0927	1.09608	1.03999	0.994563	0.979528	0.978651	0.989073	1.00062	0.996448	0.9603	0.963069	1.04181	1.00749	1.00275	1.05477	1.02607	1.04228	1.08133	1.06559	1.04856	1.04464	1.05075
Muleba gambiae00160.spc	Nulliparous	0	0.644008	0.609727	1.1545	1.09157	0.887106	0.822174	0.996022	0.780852	0.712193	1.06495	0.89619	0.85966	1.07321	1.131	1.07185	1.01281	1.03824	1.01999	0.999098	1.00014	0.97313	1.04039	1.17047	1.06234	1.08379	1.14264	1.08415	1.09766	1.13371	1.15021	1.14064	1.11534	1.08729	1.07311	1.08368	1.1063	1.12766	1.16551	1.14196	1.0837	1.12701	1.15004	1.14374	1.14653	1.12621	1.12902	1.17578
Muleba gambiae00161.spc	Nulliparous	0	0.604343	0.577534	0.580831	0.66302	0.741194	0.68948	0.445908	0.492746	0.597569	0.519549	0.541375	0.577694	0.594196	0.591749	0.624822	0.669064	0.657855	0.610489	0.593138	0.622045	0.615288	0.6299	0.662445	0.648613	0.626557	0.621024	0.645934	0.668799	0.656425	0.626303	0.678059	0.683754	0.652409	0.664091	0.652052	0.644588	0.667434	0.678308	0.677874	0.672405	0.670094	0.6794	0.69151	0.691588	0.699541	0.698132	0.683284
Muleba gambiae00165.spc	Nulliparous	0	0.976517	0.607975	0.756577	1.04503	1.0692	0.909657	0.922159	0.992253	0.935969	0.766999	0.875027	1.04815	1.17763	1.23315	1.16161	1.08715	1.11321	1.08468	1.05306	1.05638	1.0902	1.17147	1.24037	1.1059	1.17223	1.33985	1.33776	1.37806	1.32841	1.20078	1.16295	1.25251	1.3272	1.09485	1.07009	1.16278	1.27264	1.24027	1.19696	1.19133	1.17555	1.17866	1.22193	1.32189	1.28711	1.23866	1.26626
Muleba gambiae00166.spc	Nulliparous	0	0.889871	0.581806	0.719938	0.955335	1.27956	1.64817	1.26689	0.835239	0.707891	0.824708	0.926701	0.977144	0.985974	0.92697	1.02481	1.2173	1.13074	0.941492	0.900523	1.02789	0.961401	0.987189	1.10868	1.01992	1.00221	1.02545	1.02839	1.10511	1.15218	1.10938	1.05495	1.04093	1.06228	1.09049	1.05015	1.05565	1.18906	1.17992	1.12722	1.09809	1.08323	1.13487	1.1944	1.14186	1.08911	1.08266	1.12801
Muleba gambiae00167.spc	Nulliparous	0	10	1.25184	0.673093	1.81958	10	10	1.80452	1.03161	0.891088	0.926167	0.910274	0.967488	1.06726	0.840786	0.947042	1.35008	1.22013	1.11796	1.12609	1.22692	1.17213	1.24327	1.51707	1.59479	1.30746	1.15186	1.2329	1.39238	1.34713	1.1541	1.17957	1.18107	1.15184	1.17816	1.16095	1.18026	1.2987	1.26493	1.21528	1.2111	1.23336	1.21193	1.18241	1.20842	1.26762	1.27642	1.21611
Muleba gambiae00168.spc	Nulliparous	0	0.830753	1.07263	1.04097	0.906795	1.00336	1.11002	0.708067	0.783593	1.00135	0.894711	0.78803	0.831554	1.01385	0.977004	0.898202	0.899351	1.0835	0.980509	0.896361	0.959466	0.951462	0.974004	1.04544	1.08948	0.987451	0.938419	1.09008	1.12207	1.07708	1.05625	1.1491	1.08561	0.975995	1.03299	1.04758	1.03882	1.06163	1.12742	1.12903	1.06892	1.08318	1.11458	1.1213	1.07725	1.10305	1.13296	1.11268
Muleba gambiae00169.spc	Nulliparous	0	0.794387	0.695809	0.849606	0.787649	0.924748	1.36264	1.13289	0.77268	0.689023	0.896237	0.941345	0.889296	0.836524	0.804345	0.842272	0.917846	0.941483	0.935056	0.890366	0.847312	1.0368	1.15574	1.07108	1.03946	1.04433	1.08336	1.14836	1.15562	1.07199	0.971176	0.994681	1.05476	1.08009	0.997363	1.02584	1.13611	1.23779	1.13677	1.10403	1.16361	1.09964	1.06403	1.08663	1.16588	1.15144	1.11341	1.11927
Muleba gambiae00170.spc	Nulliparous	0	0.895078	0.61555	0.633169	0.691342	0.999624	2.18364	0.92172	0.744351	0.737452	0.766982	0.920668	1.0482	1.03886	0.8945	0.950914	1.11383	1.04278	1.00679	0.935937	0.839023	0.961855	1.02963	0.978535	1.00756	1.03445	1.0662	1.12788	1.1888	1.13205	1.01302	1.03509	1.09268	1.13767	1.12177	1.09581	1.10614	1.16648	1.13519	1.14135	1.20079	1.15691	1.1506	1.17374	1.17284	1.19459	1.20247	1.17637
Muleba gambiae00172.spc	Nulliparous	0	0.923263	0.75974	0.952619	1.10568	0.886309	0.753587	1.35546	0.888442	0.594713	0.632518	0.764801	0.89544	0.988424	1.04443	0.946932	0.865171	0.952384	1.03252	0.990103	0.878939	1.0099	1.08274	1.02487	1.05734	1.04926	1.02622	1.03176	1.00993	1.07767	1.26596	1.1428	1.12685	1.15823	1.02314	1.04055	1.15954	1.26593	1.12987	1.05812	1.09926	1.179	1.21415	1.19309	1.16489	1.15594	1.16753	1.19098
Muleba gambiae00174.spc	Nulliparous	0	0.984403	0.599592	0.532139	0.787018	1.18292	1.27847	0.786283	0.60871	0.5906	0.681599	0.774836	0.825651	0.836519	0.798764	0.919086	1.1617	1.09198	0.833222	0.74985	0.840863	0.809568	0.830241	0.928007	0.964355	0.95619	0.943464	0.94968	0.877588	0.892964	1.01892	0.930587	0.894548	0.90807	0.883676	0.870437	0.885395	0.92988	0.945339	0.950573	0.956731	0.957994	0.951607	0.936914	0.91727	0.921536	0.9291	0.925766
Muleba gambiae00175.spc	Nulliparous	0	1.21283	0.730587	0.635419	0.998533	1.0137	0.8017	1.18458	0.782963	0.567724	0.662452	0.706439	0.720216	0.740617	0.768465	0.879688	0.966475	0.807828	0.769501	0.779838	0.778966	0.745018	0.778359	0.849169	0.77811	0.76574	0.800101	0.834962	0.817758	0.824741	0.871537	0.831928	0.836573	0.864778	0.823849	0.809	0.819117	0.84127	0.876548	0.870411	0.833217	0.851987	0.84805	0.83791	0.865812	0.874882	0.872788	0.872931
Muleba gambiae00160.spc	Nulliparous	0	0.644008	0.609727	1.1545	1.09157	0.887106	0.822174	0.996022	0.780852	0.712193	1.06495	0.89619	0.85966	1.07321	1.131	1.07185	1.01281	1.03824	1.01999	0.999098	1.00014	0.97313	1.04039	1.17047	1.06234	1.08379	1.14264	1.08415	1.09766	1.13371	1.15021	1.14064	1.11534	1.08729	1.07311	1.08368	1.1063	1.12766	1.16551	1.14196	1.0837	1.12701	1.15004	1.14374	1.14653	1.12621	1.12902	1.17578
Muleba gambiae00001.spc	Parous	1	1.30657	1.29892	0.848815	0.780429	0.758961	0.800225	1.10971	1.14359	1.10314	1.31736	1.101	0.98035	1.00629	1.07028	0.936274	0.831817	0.9365	0.929833	0.898779	0.939456	1.06011	1.11801	1.06661	1.04094	1.0957	1.09243	0.942352	0.992696	1.02418	0.95005	0.989362	1.05397	1.08703	1.04291	1.02188	1.0173	1.01674	1.06093	1.0637	1.01586	1.01416	1.00633	0.994579	0.997924	1.04942	1.08268	1.05083
Muleba gambiae00002.spc	Parous	1	0.990499	0.778425	0.538744	0.742185	0.7608	0.653973	1.02707	0.678253	0.53105	0.837452	0.987381	0.861299	0.703589	0.701233	0.666163	0.646692	0.729575	0.766916	0.734096	0.681154	0.736753	0.781015	0.767628	0.748786	0.717162	0.694793	0.69989	0.69868	0.694137	0.691536	0.692015	0.713648	0.740703	0.732808	0.724581	0.713486	0.700449	0.726577	0.742823	0.730205	0.719853	0.69679	0.686103	0.717995	0.736564	0.728189	0.705189
Muleba gambiae00003.spc	Parous	1	0.735579	0.737147	0.90056	1.1777	1.36549	1.28494	1.09928	1.1026	1.12238	1.02385	0.865959	0.874658	1.05969	1.01745	1.01158	1.01063	0.929424	0.911919	0.932689	0.969272	1.03851	1.05069	1.02989	1.12535	1.09832	1.0029	0.950664	0.951224	0.982916	1.0112	0.963749	0.984942	1.06822	1.09861	1.02117	0.965834	0.994405	0.972444	0.979249	1.02851	1.03452	0.990955	0.964115	1.02283	1.0353	1.02198	1.0145
Muleba gambiae00004.spc	Parous	1	0.453976	0.497358	0.515082	0.532982	0.503796	0.467837	0.512956	0.505783	0.486254	0.486309	0.408548	0.391553	0.458409	0.511401	0.47654	0.423958	0.437162	0.405118	0.383514	0.406722	0.416563	0.445512	0.479549	0.459598	0.432126	0.420481	0.434968	0.432716	0.435809	0.447101	0.422284	0.419423	0.435063	0.434375	0.439717	0.441476	0.431883	0.430198	0.429573	0.426096	0.419808	0.413398	0.410861	0.415456	0.419825	0.420554	0.416722
Muleba gambiae00006.spc	Parous	1	1.05019	1.00631	1.30153	0.958935	0.822139	0.901791	1.86725	1.59561	1.22831	1.5407	1.20293	1.09227	1.28907	3.8174	1.35414	0.94945	1.07214	1.14106	1.08217	0.991613	1.04131	1.0923	1.13252	1.33254	1.38689	1.23607	1.08238	1.10504	1.18039	1.20267	1.12142	1.14841	1.25071	1.22105	1.27042	1.28277	1.17678	1.20536	1.26545	1.28173	1.22812	1.21952	1.249	1.27111	1.30289	1.28983	1.23137
Muleba gambiae00007.spc	Parous	1	1.19993	1.16642	0.808487	0.990298	1.03344	0.891966	0.924879	1.0786	1.26488	1.28735	1.17817	1.04337	0.982919	1.26332	1.2691	1.04396	0.953051	0.994713	1.00909	0.934179	1.02956	1.14145	1.12758	0.991152	1.03463	1.08115	0.933804	0.979064	1.03199	0.984806	0.961217	1.03165	1.12332	1.00938	0.990096	1.01515	1.0133	0.98105	1.00436	1.0735	1.00805	0.98071	0.992797	0.999208	0.979635	0.974526	0.999281
Muleba gambiae00009.spc	Parous	1	0.882966	1.06425	1.06893	1.13631	1.16552	1.16667	1.20779	1.25778	1.33095	1.36081	0.992262	0.885384	1.00921	1.35768	1.13365	0.901599	1.01533	1.05508	1.09247	1.21081	1.25303	1.15621	1.07698	1.2433	1.37494	1.26375	1.05047	1.09529	1.243	1.3223	1.17267	1.14271	1.21271	1.23602	1.26392	1.25594	1.19507	1.16725	1.17522	1.20115	1.18889	1.19907	1.21813	1.21005	1.2517	1.28016	1.24585
Muleba gambiae00012.spc	Parous	1	0.858516	0.839595	1.05071	1.54286	1.2657	0.945715	1.18684	0.849148	0.788897	1.58719	1.00043	0.793864	0.89433	0.951491	0.885131	0.838343	0.948918	0.813932	0.763549	0.930914	0.922334	0.904223	0.936446	0.974966	0.933478	0.90468	0.968426	0.910665	0.858453	0.871363	0.91301	0.961143	1.00363	1.03263	0.969028	0.919943	0.948304	0.974826	0.963663	0.934125	0.973379	0.973389	0.948405	0.955332	0.966355	0.972996	0.967733
Muleba gambiae00014.spc	Parous	1	2.08805	1.84448	0.97608	0.989995	1.18695	1.35992	0.990466	0.855497	0.915531	1.19719	0.94055	0.918616	1.28305	1.22048	1.04785	0.935415	0.921992	1.03014	1.09698	0.994475	0.985548	1.04792	1.1167	1.03801	1.01969	1.03249	1.01409	0.959308	0.925542	0.931791	0.947633	0.987506	1.02155	0.987528	0.950541	0.943121	0.969527	0.952481	0.940385	0.949182	0.955372	0.924027	0.904456	0.958852	0.96357	0.93556	0.909626
Muleba gambiae00030.spc	Parous	1	10	10	10	10	10	10	10	1.26841	1.15149	10	10	1.48378	1.3373	2.47826	10	1.71466	1.32791	1.17757	1.17797	1.32374	1.33411	1.5044	2.01724	1.72514	1.68552	1.55442	1.26391	1.29473	1.34817	1.30342	1.38847	1.45919	1.45166	1.39577	1.40468	1.38556	1.29891	1.34658	1.38316	1.35515	1.38351	1.31689	1.26293	1.35821	1.42306	1.39428	1.31543
Muleba gambiae00089.spc	Parous	1	0.915816	0.880609	0.798137	0.695352	0.804861	1.02321	0.741059	0.699626	0.746312	0.756677	0.730422	0.793072	0.942572	0.813588	0.783769	0.796145	0.747145	0.766495	0.814708	0.8354	0.803892	0.79695	0.808932	0.777972	0.770246	0.789782	0.819712	0.799881	0.780258	0.78113	0.764821	0.756792	0.767974	0.804096	0.817937	0.816012	0.813143	0.793854	0.779136	0.780137	0.803272	0.803231	0.799456	0.831424	0.825309	0.810354	0.814506
Muleba gambiae00100.spc	Parous	1	1.00143	1.20618	1.24091	1.23171	1.51153	3.0491	1.53594	1.06376	0.986611	1.34987	1.55767	1.42474	1.21825	1.02592	1.1178	1.30263	1.10773	1.21476	1.37437	1.25813	1.27013	1.36391	1.50669	1.54011	1.58706	1.46178	1.21528	1.30586	1.49523	1.47867	1.20731	1.16221	1.23284	1.19683	1.272	1.3731	1.33932	1.25907	1.2823	1.39554	1.29468	1.20944	1.21788	1.3833	1.33039	1.27352	1.36594
Muleba gambiae00128.spc	Parous	1	0.86342	0.727281	1.17104	1.01774	1.2296	10	1.14914	1.01113	1.16246	1.46922	1.01973	0.977709	1.26288	1.15693	1.19973	1.32082	1.19858	1.21028	1.1963	1.10463	1.22396	1.25168	1.18449	1.32549	1.17848	1.11323	1.48866	1.35567	1.17531	1.15025	1.17763	1.24182	1.29919	1.26349	1.25856	1.30114	1.38302	1.44218	1.37924	1.26248	1.23097	1.29516	1.38012	1.32586	1.27279	1.25903	1.28425
Muleba gambiae00129.spc	Parous	1	0.73361	0.559063	0.577561	0.759584	0.896232	0.848668	0.659008	0.766214	0.963889	0.866812	0.769548	0.81341	0.987295	0.948326	0.923441	0.965859	1.07598	1.01258	0.943857	0.948108	0.933214	0.959581	1.02891	1.07244	0.982393	0.911726	0.959191	0.963262	0.987058	1.04382	0.979934	0.912874	0.897307	0.982091	0.936563	0.906143	1.00603	0.986396	0.960055	0.967582	0.946461	0.952468	0.977014	0.987242	0.981222	0.985596	1.00903
Muleba gambiae00139.spc	Parous	1	0.708428	0.556233	0.489472	0.74241	0.867832	0.741147	0.671358	0.621819	0.666258	0.853988	0.748256	0.743055	0.895579	0.869911	0.86704	0.863353	0.783655	0.72984	0.725216	0.764054	0.769041	0.818026	0.89755	0.853218	0.829104	0.819022	0.794327	0.767101	0.789804	0.862735	0.852407	0.852383	0.857415	0.817295	0.80704	0.805803	0.79311	0.803864	0.812665	0.808843	0.798756	0.81175	0.830193	0.820157	0.829648	0.832616	0.813857
Muleba gambiae00141.spc	Parous	1	0.813552	0.503209	0.527538	0.806356	1.03506	0.988509	0.865435	0.818075	0.687077	0.500135	0.57717	0.699532	0.754541	0.696694	0.689149	0.68182	0.598438	0.666459	0.721023	0.652119	0.684837	0.701891	0.683716	0.68773	0.70964	0.722104	0.701976	0.707935	0.718149	0.715439	0.696961	0.685922	0.686461	0.695964	0.700455	0.718171	0.754872	0.723839	0.715389	0.743605	0.727431	0.734222	0.75841	0.765998	0.738373	0.730205	0.763546
Muleba gambiae00145.spc	Parous	1	0.710809	1.01361	1.32441	1.06356	1.32282	10	1.22019	1.05717	1.24368	1.63807	0.87331	0.805686	1.10372	1.03446	1.12573	1.42653	1.46564	1.15974	0.984506	0.934115	0.958169	1.04981	1.21217	1.35754	1.33209	1.29355	1.40498	1.37143	1.34097	1.35807	1.25639	1.17849	1.17698	1.32203	1.24734	1.18457	1.30895	1.31511	1.30927	1.33557	1.30939	1.31358	1.33468	1.3246	1.28717	1.25593	1.25398
Muleba gambiae00150.spc	Parous	1	0.646935	0.639989	0.946225	0.898089	0.862518	0.866697	0.773536	0.699713	0.742045	0.968999	0.906117	0.847555	0.875393	0.9058	0.978106	1.07497	1.10539	0.952026	0.882348	0.94326	0.936899	0.963218	1.02242	0.996893	1.04273	1.09253	1.04039	1.06845	1.03785	0.942531	0.963918	1.04312	1.10622	1.02262	0.984198	1.00144	1.05313	1.03721	1.03372	1.06196	1.05805	1.0509	1.06469	1.11694	1.09988	1.07177	1.07847
Muleba gambiae00164.spc	Parous	1	0.850281	0.808062	1.43084	1.8157	1.36325	1.11513	1.1633	0.853832	0.687853	0.722711	0.864969	1.0253	1.13815	1.07384	0.97129	0.991965	1.39109	1.05956	0.875087	0.941705	0.932429	0.984203	1.11763	1.15261	1.17951	1.17553	1.11419	1.1335	1.13791	1.1077	1.19383	1.22335	1.16878	1.10933	1.04729	1.04505	1.13719	1.18869	1.18074	1.13778	1.09938	1.07921	1.09774	1.17555	1.22907	1.20527	1.13635
Muleba gambiae00171.spc	Parous	1	1.1405	0.783548	0.806574	1.094	1.14967	0.941895	0.835128	0.703852	0.635627	0.667087	0.865999	1.1055	1.21456	1.01415	1.02245	1.09078	0.947843	0.953012	0.960922	0.90487	0.987849	1.05318	1.05889	1.0895	1.11799	1.13912	1.14426	1.06729	1.0832	1.21215	1.10095	1.0788	1.14427	1.17594	1.09023	1.07974	1.26976	1.25935	1.20721	1.20086	1.18434	1.19201	1.22084	1.24991	1.23324	1.19643	1.17421
Muleba gambiae00173.spc	Parous	1	0.704233	0.568674	0.689288	0.757412	1.12918	10	0.876576	0.524035	0.512257	0.887331	0.894362	0.86105	0.961866	0.917053	0.950251	1.05198	1.0849	0.893205	0.799314	0.854044	0.954266	0.966488	0.948072	1.16949	1.12663	1.02535	1.14669	1.23942	1.14271	0.982335	1.00508	1.04561	1.03761	0.963533	0.99779	1.07139	1.09007	1.15608	1.16013	1.09028	1.0542	1.05718	1.08625	1.11388	1.12737	1.11123	1.07677
[truncated: 2,104 more columns]
