# Supplementary material for: An autoencoder and artificial neural network-based method to estimate parity status of wild mosquitoes from near-infrared spectra
Source: PLoS One. 2020 Jun 18;15(6):e0234557. doi: 10.1371/journal.pone.0234557 (PMC7302571; doi:10.1371/journal.pone.0234557)
Supplement: S1 Appendix — Column header, wavelengths in ‘nm’. (ZIP) [file pone.0234557.s001.zip › S1_Appendix/Burkina_GA.xlsx]

## Sheet: ITS2 & ITS3
NIRS.code	BF	Sporo	Parity	350	351	352	353	354	355	356	357	358	359	360	361	362	363	364	365	366	367	368	369	370	371	372	373	374	375	376	377	378	379	380	381	382	383	384	385	386	387	388	389	390	391	392	393	394	395
23Sept00004.asd	NBF	1	Nulliparous	0.407276	0.410438	0.432323	0.447278	0.427401	0.431967	0.43506	0.415305	0.405027	0.415011	0.423795	0.40498	0.412699	0.422148	0.42084	0.416433	0.414703	0.417321	0.422261	0.42012	0.418064	0.418213	0.41979	0.418352	0.416111	0.416071	0.421288	0.420301	0.416755	0.415635	0.416739	0.418867	0.420451	0.420402	0.421652	0.421094	0.419055	0.419853	0.421022	0.421408	0.421055	0.42261	0.421741	0.421147	0.424855	0.423298
23Sept00006.asd	BF	1	Nulliparous	0.583715	0.511788	0.476609	0.515837	0.486399	0.493179	0.514596	0.51514	0.500275	0.48747	0.489614	0.511438	0.518338	0.515841	0.510477	0.504998	0.512125	0.523183	0.527653	0.521289	0.512401	0.50874	0.514029	0.50722	0.509497	0.521366	0.517629	0.509875	0.511555	0.523628	0.513395	0.510683	0.513586	0.509358	0.511446	0.513997	0.513917	0.512961	0.509982	0.512145	0.51929	0.505982	0.505742	0.514525	0.514041	0.513339
23Sept00009.asd	NBF	1	Nulliparous	0.466214	0.463758	0.440321	0.424351	0.462836	0.469672	0.457454	0.4525	0.444637	0.45697	0.478889	0.482842	0.456173	0.446617	0.458162	0.450496	0.445039	0.448652	0.459127	0.456109	0.452926	0.454444	0.459722	0.454164	0.45591	0.464297	0.456255	0.455085	0.458174	0.459693	0.459335	0.459081	0.459469	0.459665	0.454035	0.455018	0.461572	0.457136	0.452363	0.454434	0.462781	0.458066	0.456613	0.458872	0.458551	0.455524
26Aug00045.asd	NBF	1	Nulliparous	0.555287	0.572192	0.582405	0.568998	0.572225	0.564627	0.567062	0.591949	0.604474	0.603312	0.592768	0.58158	0.588747	0.587953	0.581476	0.604135	0.62205	0.618492	0.59788	0.599288	0.603641	0.600543	0.589239	0.603283	0.614448	0.609054	0.59706	0.596145	0.604386	0.613432	0.608458	0.609209	0.608755	0.595232	0.604243	0.607993	0.600426	0.60394	0.603346	0.600233	0.599087	0.603889	0.603157	0.601664	0.608603	0.609105
27Sept00003.asd	NBF	1	Nulliparous	0.792744	0.78933	0.752427	0.723589	0.863296	0.88207	0.829647	0.820082	0.825296	0.819074	0.81506	0.837004	0.857978	0.832973	0.791537	0.818285	0.814159	0.804154	0.814458	0.807338	0.832261	0.861724	0.842322	0.829563	0.825735	0.827309	0.828017	0.822211	0.820297	0.827401	0.828916	0.818375	0.816055	0.841071	0.823856	0.813031	0.826048	0.840129	0.83494	0.820606	0.813665	0.831399	0.837454	0.831857	0.829982	0.814309
27Sept00015.asd	BF	1	Nulliparous	0.912737	0.7596	0.771147	0.954685	0.924079	0.887555	0.865359	0.848183	0.864334	0.869535	0.869839	0.886312	0.854764	0.877178	0.937503	0.857864	0.860392	0.887436	0.870608	0.837384	0.852679	0.890801	0.888995	0.879021	0.874692	0.876233	0.872204	0.902225	0.91828	0.888805	0.883396	0.89055	0.89311	0.878514	0.890505	0.889861	0.873537	0.882266	0.892058	0.894396	0.891021	0.903653	0.902651	0.890647	0.884567	0.889763
27Sept00016.asd	BF	1	Nulliparous	0.660335	0.64264	0.624447	0.606675	0.65569	0.71882	0.72605	0.669732	0.67795	0.680023	0.673203	0.681068	0.691719	0.703038	0.70413	0.675	0.689626	0.719645	0.72321	0.685579	0.695986	0.718037	0.681626	0.689142	0.707908	0.714389	0.707678	0.714017	0.71894	0.711629	0.7157	0.708655	0.697856	0.700007	0.711033	0.711443	0.700219	0.696972	0.704064	0.713437	0.717199	0.714946	0.718797	0.722266	0.71439	0.714968
30Aug00000.asd	NBF	1	Nulliparous	0.700976	0.722191	0.77395	0.793151	0.765605	0.764125	0.75511	0.721159	0.728956	0.77921	0.81223	0.757023	0.746018	0.757004	0.766073	0.756979	0.74928	0.759776	0.786276	0.771354	0.778224	0.797918	0.792544	0.767126	0.764216	0.780736	0.766931	0.776202	0.788272	0.781953	0.774837	0.776132	0.781732	0.781325	0.768798	0.768725	0.777852	0.762503	0.766273	0.77358	0.768826	0.769392	0.772615	0.77372	0.769504	0.774865
30Aug00002.asd	NBF	1	Nulliparous	0.696123	0.749396	0.784948	0.764477	0.781134	0.768088	0.743222	0.735263	0.77259	0.802174	0.79791	0.767654	0.798855	0.818834	0.803484	0.801642	0.825819	0.83482	0.808618	0.813207	0.824968	0.832828	0.832586	0.83065	0.819665	0.807609	0.816721	0.825646	0.825295	0.818465	0.830902	0.834923	0.823985	0.807434	0.818135	0.820146	0.80601	0.804384	0.810025	0.817021	0.820911	0.824015	0.819718	0.815336	0.82062	0.818931
30Aug00011.asd	NBF	1	Nulliparous	0.743194	0.694523	0.698998	0.77509	0.737298	0.739465	0.760719	0.763867	0.771904	0.767712	0.762246	0.771444	0.753706	0.760962	0.792103	0.781082	0.783931	0.783161	0.767319	0.776152	0.781287	0.780794	0.781983	0.765341	0.7666	0.785228	0.777932	0.779276	0.778129	0.768786	0.783678	0.78849	0.783809	0.784144	0.777311	0.77304	0.773032	0.769322	0.775488	0.777043	0.768132	0.781197	0.790009	0.787927	0.780802	0.78427
30Aug00012.asd	NBF	1	Nulliparous	0.789605	0.738504	0.700452	0.710784	0.704857	0.720802	0.742935	0.74788	0.729961	0.723719	0.726545	0.725061	0.751656	0.756216	0.736268	0.745469	0.75876	0.763031	0.75516	0.749379	0.748406	0.745458	0.734943	0.746309	0.759505	0.762063	0.755888	0.748828	0.749543	0.757905	0.750214	0.752911	0.758662	0.750123	0.750175	0.751996	0.751171	0.748606	0.753528	0.753446	0.742642	0.743347	0.748419	0.754052	0.758074	0.762278
30Aug00015.asd	BF	1	Nulliparous	0.552077	0.498267	0.472864	0.503114	0.49121	0.505818	0.518767	0.507885	0.533595	0.526548	0.508725	0.529073	0.531864	0.525353	0.5187	0.514914	0.514232	0.521236	0.533171	0.524709	0.518476	0.520976	0.528606	0.520611	0.518362	0.525281	0.522591	0.513778	0.51506	0.530785	0.52727	0.523242	0.523245	0.524756	0.521837	0.523253	0.526815	0.518049	0.515973	0.518106	0.519678	0.522368	0.522832	0.520973	0.518866	0.521686
30Aug00016.asd	NBF	1	Nulliparous	0.721537	0.767423	0.784311	0.746956	0.727132	0.751401	0.782278	0.786929	0.818659	0.809264	0.784045	0.794267	0.781389	0.773909	0.778976	0.776894	0.792189	0.803985	0.797735	0.803039	0.792522	0.783433	0.800925	0.798829	0.798051	0.811059	0.834345	0.810165	0.792069	0.812184	0.803498	0.800665	0.806256	0.810319	0.820052	0.806872	0.783117	0.799457	0.802933	0.794203	0.788121	0.806024	0.80675	0.797787	0.804784	0.808873
30Sept00001.asd	NBF	1	Nulliparous	0.455151	0.496674	0.525504	0.520609	0.518717	0.524862	0.518926	0.496939	0.507463	0.50384	0.492399	0.497793	0.507206	0.518529	0.526345	0.521185	0.536844	0.536875	0.50495	0.509935	0.517068	0.519141	0.521365	0.530557	0.530432	0.523198	0.531964	0.537542	0.538416	0.536524	0.530268	0.533663	0.539011	0.533227	0.538281	0.534728	0.524521	0.53421	0.538781	0.536732	0.532312	0.529813	0.53032	0.532118	0.532963	0.538073
04Oct00001.asd	NBF	1	Nulliparous	0.711112	0.722063	0.669592	0.647258	0.710742	0.719395	0.688351	0.668106	0.664897	0.672217	0.679776	0.679064	0.689661	0.689959	0.681037	0.690627	0.704758	0.70627	0.690986	0.679912	0.701149	0.718742	0.683814	0.680659	0.686925	0.690205	0.696595	0.687783	0.687249	0.705488	0.698616	0.694562	0.692431	0.683006	0.687401	0.690742	0.688525	0.690483	0.688788	0.686133	0.685239	0.682897	0.685984	0.69342	0.698655	0.685814
04Oct00016.asd	NBF	1	Nulliparous	1.31263	1.15791	1.13256	1.24167	1.17443	1.1005	1.08782	1.13526	1.10527	1.09638	1.15526	1.30369	1.28	1.20308	1.17909	1.25289	1.25179	1.1965	1.15986	1.21706	1.22021	1.19114	1.21362	1.20384	1.18542	1.18245	1.21098	1.20933	1.1813	1.15867	1.20684	1.2068	1.18464	1.21335	1.18302	1.18619	1.23541	1.23766	1.20805	1.18652	1.18831	1.16623	1.17495	1.19532	1.18422	1.19281
14Sept00000.asd	NBF	1	Nulliparous	0.805452	0.772051	0.779367	0.823548	0.859574	0.88292	0.876912	0.848783	0.845238	0.868713	0.878162	0.834281	0.837483	0.857458	0.874683	0.891642	0.901319	0.896028	0.877818	0.86626	0.863137	0.865466	0.867382	0.858822	0.877421	0.908689	0.872938	0.859405	0.869017	0.886059	0.891919	0.888211	0.883081	0.884605	0.88118	0.875828	0.872163	0.872926	0.880551	0.889273	0.89309	0.890666	0.88522	0.881959	0.884699	0.884246
14Sept00003.asd	NBF	1	Nulliparous	0.971501	0.80604	0.833144	1.06305	0.877452	0.871488	0.912838	0.878804	0.927502	0.960108	0.959963	0.961875	0.940845	0.965027	1.01127	0.940922	0.980055	1.00683	0.935391	0.970099	0.98182	0.971391	0.986908	0.948588	0.96005	1.01555	0.97056	0.976939	0.996533	0.983313	0.969387	0.973498	0.980018	0.96672	0.982103	0.99166	0.983282	0.978644	0.977083	0.969589	0.958008	0.977488	0.987373	0.981473	0.97403	0.985812
14Sept00005.asd	BF	1	Nulliparous	0.700487	0.662589	0.656873	0.707849	0.699272	0.675	0.667179	0.684415	0.697176	0.688263	0.67387	0.678881	0.692184	0.701936	0.702019	0.69379	0.694537	0.694438	0.687241	0.689029	0.695117	0.703602	0.712154	0.704472	0.709058	0.719148	0.689004	0.696517	0.721165	0.727935	0.697142	0.694568	0.709456	0.704546	0.70186	0.701619	0.700939	0.695651	0.700281	0.704319	0.700709	0.705606	0.71245	0.711392	0.697629	0.706431
14Sept00009.asd	NBF	1	Nulliparous	0.5822	0.542107	0.560479	0.632126	0.589644	0.595584	0.616659	0.607535	0.593726	0.60371	0.611938	0.583518	0.595571	0.607047	0.603018	0.608298	0.597584	0.596372	0.616213	0.608809	0.598636	0.605158	0.634817	0.612285	0.601481	0.614582	0.603738	0.605699	0.611292	0.607794	0.594195	0.604885	0.619174	0.601286	0.602235	0.610289	0.61283	0.602486	0.607619	0.610329	0.59989	0.610448	0.615055	0.609036	0.600615	0.604803
14Sept00010.asd	NBF	1	Nulliparous	0.763449	0.825023	0.871023	0.832829	0.823545	0.893619	0.93772	0.872052	0.874089	0.879049	0.870683	0.86094	0.913376	0.940681	0.910861	0.888646	0.870657	0.87482	0.905987	0.92632	0.924651	0.90868	0.895535	0.902372	0.900559	0.892633	0.915926	0.889177	0.871897	0.899587	0.887759	0.893508	0.907234	0.897699	0.902271	0.906071	0.90384	0.905067	0.89114	0.890654	0.916059	0.915192	0.904695	0.896464	0.897781	0.906885
14Sept00011.asd	NBF	1	Nulliparous	0.504058	0.557348	0.551755	0.495908	0.567508	0.607777	0.598092	0.573591	0.593248	0.585417	0.563013	0.566238	0.575507	0.582172	0.584105	0.585524	0.570701	0.565713	0.583799	0.587587	0.588107	0.590297	0.59385	0.580161	0.579745	0.59402	0.591029	0.579011	0.578134	0.593601	0.585436	0.585744	0.593242	0.592829	0.580274	0.580061	0.590923	0.583043	0.581207	0.583812	0.585995	0.589162	0.590042	0.58801	0.584474	0.58403
14Sept00015.asd	NBF	1	Nulliparous	0.648059	0.70351	0.687653	0.626479	0.713583	0.712816	0.702159	0.753705	0.694378	0.683444	0.701172	0.680143	0.717634	0.719439	0.67837	0.693943	0.697143	0.702015	0.717381	0.689375	0.690221	0.708825	0.705327	0.7073	0.701753	0.693184	0.705535	0.700325	0.702388	0.724544	0.70914	0.708964	0.715576	0.701746	0.699707	0.700042	0.700274	0.708368	0.705691	0.696903	0.691042	0.695557	0.700083	0.700134	0.696176	0.699045
14Sept00016.asd	NBF	1	Nulliparous	1.24122	1.23041	1.1534	1.06433	1.08132	1.14012	1.27154	1.46156	1.27602	1.18597	1.16823	1.12694	1.08435	1.14293	1.2608	1.1292	1.15528	1.21603	1.17904	1.18442	1.20439	1.21132	1.18597	1.16536	1.16996	1.19243	1.19706	1.22046	1.22319	1.18484	1.16469	1.18383	1.20936	1.18977	1.17062	1.16855	1.18294	1.19802	1.2152	1.2024	1.16376	1.19643	1.21027	1.18748	1.15869	1.18257
14Sept00017.asd	NBF	1	Nulliparous	1.06114	1.05084	1.06613	1.10637	1.08494	1.06005	1.02453	0.991862	1.0507	1.06767	1.02339	0.97563	0.986521	1.02066	1.03771	1.00215	0.988354	0.998782	1.02014	1.02792	1.02706	1.02402	1.02602	1.04346	1.04433	1.03337	1.05589	1.03164	1.00479	1.01129	1.02242	1.03731	1.05712	1.07847	1.05611	1.0342	1.03228	1.04075	1.03166	1.02418	1.03483	1.05581	1.0365	1.0109	1.0292	1.02295
18Sept00001.asd	BF	1	Nulliparous	0.726707	0.667698	0.693328	0.816287	0.836424	0.759604	0.730808	0.790062	0.736319	0.702479	0.717627	0.77379	0.766725	0.751917	0.763834	0.798581	0.765552	0.741819	0.773089	0.776772	0.76999	0.770267	0.787266	0.776807	0.77641	0.789081	0.775494	0.778177	0.789247	0.793759	0.785992	0.781853	0.778653	0.76956	0.774005	0.788371	0.798412	0.78168	0.779154	0.782695	0.782089	0.789459	0.791403	0.788497	0.787299	0.78453
18Sept00003.asd	NBF	1	Nulliparous	0.646863	0.651745	0.648366	0.645793	0.71348	0.665625	0.630139	0.685795	0.689956	0.676373	0.673864	0.695745	0.667901	0.673306	0.716598	0.701116	0.69213	0.691885	0.694137	0.705092	0.709183	0.709465	0.714101	0.702145	0.69375	0.695657	0.698539	0.702884	0.702462	0.696961	0.704666	0.702843	0.693133	0.687842	0.693029	0.693309	0.688395	0.695548	0.695623	0.691086	0.687754	0.686571	0.696118	0.703669	0.692435	0.688859
18Sept00004.asd	NBF	1	Nulliparous	0.583666	0.586844	0.585804	0.574086	0.59011	0.605081	0.601232	0.584757	0.616622	0.619693	0.606759	0.619729	0.607594	0.601155	0.611754	0.624379	0.631119	0.623417	0.608278	0.628562	0.634913	0.621242	0.606616	0.619789	0.632237	0.629811	0.621394	0.620603	0.622093	0.622211	0.635555	0.632832	0.618932	0.612813	0.61767	0.62311	0.623741	0.621574	0.623004	0.623325	0.620561	0.627328	0.624641	0.619961	0.628122	0.629393
18Sept00006.asd	NBF	1	Nulliparous	0.833172	0.834077	0.864348	0.923073	1.05677	1.01572	0.96021	0.993252	0.922426	0.913151	0.94836	0.958878	0.982117	1.00576	1.01189	0.986499	0.980154	0.999886	1.02987	1.00881	0.979595	0.966823	0.979427	0.987635	1.00227	1.01427	0.989856	1.00057	1.01098	0.994608	1.01156	1.01237	1.00624	1.02006	1.01221	1.00622	1.01043	1.01195	1.01867	1.01032	0.98472	0.993198	1.00415	1.00579	1.00014	1.01205
18Sept00011.asd	BF	1	Nulliparous	0.634192	0.624857	0.614744	0.628631	0.716581	0.677558	0.624934	0.645593	0.655406	0.654074	0.652477	0.664229	0.695142	0.682641	0.642921	0.670022	0.673682	0.670283	0.681886	0.687063	0.674303	0.659698	0.664573	0.672978	0.682393	0.685724	0.671713	0.671689	0.674409	0.668641	0.665817	0.666642	0.669952	0.672967	0.670494	0.671499	0.67824	0.6844	0.677894	0.669499	0.66774	0.663342	0.664384	0.669354	0.672191	0.667988
18Sept00012.asd	BF	1	Nulliparous	1.1128	0.965112	0.933996	1.04612	1.0619	1.09542	1.10797	1.08043	1.15659	1.16239	1.11488	1.11468	1.11307	1.09807	1.08658	1.11975	1.15723	1.17527	1.16252	1.12668	1.15051	1.18558	1.14166	1.13587	1.14652	1.15203	1.14074	1.137	1.1608	1.2035	1.16471	1.16175	1.17258	1.13712	1.14219	1.14505	1.14396	1.19107	1.18282	1.1547	1.14767	1.13971	1.13376	1.14966	1.20048	1.16265
18Sept00014.asd	BF	1	Nulliparous	0.596897	0.617093	0.6393	0.638879	0.59885	0.640625	0.674232	0.627188	0.633416	0.636687	0.638801	0.659121	0.655996	0.651249	0.654373	0.656064	0.664496	0.663367	0.651695	0.684423	0.681938	0.659866	0.667185	0.671546	0.667578	0.665032	0.685972	0.679248	0.666217	0.669436	0.677201	0.678303	0.673209	0.669133	0.674971	0.676649	0.674824	0.687544	0.684496	0.678677	0.681487	0.676323	0.672536	0.674543	0.682082	0.678515
18Sept00016.asd	NBF	1	Nulliparous	0.581238	0.571926	0.576941	0.594746	0.603147	0.64236	0.63844	0.574547	0.628648	0.626537	0.591522	0.619724	0.649885	0.642914	0.613802	0.627057	0.639075	0.642861	0.639128	0.626822	0.628903	0.639904	0.642602	0.635776	0.636936	0.643898	0.633085	0.638227	0.647587	0.647916	0.649223	0.646185	0.642408	0.643186	0.637617	0.639286	0.646697	0.640634	0.637244	0.635138	0.632871	0.639236	0.638432	0.636016	0.643547	0.642188
4Sept00005.asd	NBF	1	Nulliparous	0.637187	0.690157	0.711324	0.688974	0.731909	0.703899	0.681387	0.721288	0.750162	0.734469	0.725825	0.781269	0.73029	0.708462	0.746768	0.766502	0.755317	0.748625	0.76676	0.773357	0.759512	0.740259	0.734848	0.737492	0.73373	0.729689	0.75279	0.748471	0.74464	0.760108	0.742555	0.727347	0.728372	0.745751	0.747763	0.739409	0.733899	0.747058	0.736934	0.733494	0.753395	0.736904	0.733023	0.743666	0.749202	0.73379
4Sept00007.asd	NBF	1	Nulliparous	0.935068	0.992613	1.01043	0.953504	0.996412	1.04525	1.06575	1.0704	1.16746	1.13928	1.06914	1.11097	1.11597	1.10215	1.09529	1.11039	1.14749	1.17092	1.16427	1.19469	1.16097	1.10573	1.1003	1.12095	1.13235	1.13139	1.15443	1.16377	1.14629	1.12025	1.16455	1.1564	1.12147	1.13556	1.16522	1.13547	1.0868	1.15259	1.15172	1.13726	1.16603	1.14847	1.14874	1.16583	1.17098	1.16352
4Sept00008.asd	BF	1	Nulliparous	0.846402	0.826888	0.813972	0.832854	0.879465	0.825625	0.844282	1.03418	0.907527	0.889539	0.957213	0.944863	0.913372	0.908168	0.9323	0.951322	0.92689	0.930758	0.993391	0.969125	0.93321	0.915291	0.917625	0.918581	0.917769	0.918157	0.923928	0.913023	0.921825	0.959021	0.914772	0.908392	0.932872	0.936219	0.933157	0.928662	0.926863	0.931061	0.934063	0.941646	0.951859	0.930886	0.937774	0.953309	0.933782	0.937837
4Sept00010.asd	NBF	1	Nulliparous	0.504215	0.529002	0.51486	0.478372	0.471785	0.502744	0.525176	0.510314	0.522471	0.518958	0.50709	0.510187	0.505094	0.510007	0.523587	0.520126	0.515911	0.514185	0.514233	0.511392	0.518047	0.522838	0.51025	0.511607	0.514561	0.512267	0.507736	0.512276	0.519092	0.520892	0.519039	0.522259	0.52475	0.517674	0.518044	0.519654	0.518514	0.515302	0.515306	0.517718	0.519993	0.518813	0.516695	0.515575	0.516249	0.5138
4Sept00012.asd	BF	1	Nulliparous	1.05494	0.920511	0.89869	1.02181	0.96816	0.977459	0.998046	0.976378	1.01849	1.01237	0.995827	1.05007	1.04014	1.02336	1.02922	1.04052	1.03142	1.03421	1.05954	1.02504	1.01355	1.03268	1.05466	1.01181	1.01562	1.05923	0.999607	1.02101	1.07816	1.09244	1.03863	1.03565	1.06557	1.06223	1.05006	1.0419	1.04449	1.05905	1.05833	1.04207	1.02891	1.07247	1.08851	1.07927	1.08599	1.05945
4Sept00015.asd	NBF	1	Nulliparous	0.940195	0.898464	0.905681	0.953644	0.881317	0.916645	0.960492	0.922134	0.958506	0.979802	0.976803	0.982953	0.980427	0.981323	0.987783	0.989213	1.00456	1.01203	0.992333	0.947053	0.976397	1.02256	0.974553	0.993521	1.02469	1.02465	0.989846	0.998922	1.00413	0.973817	0.979249	1.00893	1.02267	0.984347	0.991633	1.00486	1.00192	0.99338	0.990102	0.997677	1.01167	1.00283	1.00465	1.00688	0.988843	0.998795
4Sept00019.asd	BF	1	Nulliparous	0.642536	0.672055	0.688256	0.674277	0.65852	0.664998	0.676864	0.679621	0.692429	0.703291	0.696699	0.668184	0.666209	0.671528	0.675497	0.686253	0.683897	0.678739	0.681464	0.687832	0.703073	0.710441	0.692531	0.698253	0.69664	0.68483	0.694576	0.700615	0.69887	0.693119	0.694847	0.69152	0.685968	0.686946	0.697446	0.695993	0.684964	0.692781	0.694917	0.692631	0.691993	0.697371	0.700242	0.6995	0.697726	0.695302
04Oct00067.asd	BF	2	Parous/Sporozoite +ve	0.843866	0.895342	0.964842	0.991174	0.915301	0.948104	1.00811	0.99195	0.946267	0.973654	1.02111	0.973939	0.933193	0.933754	0.976709	1.03583	1.03736	1.02819	1.04498	1.0166	1.00245	1.00104	0.990849	0.979525	0.987325	1.01791	1.05431	1.05751	1.0391	1.02152	1.01669	1.02192	1.02918	1.02901	1.02389	1.02429	1.02884	1.02347	1.02928	1.03996	1.04594	1.04561	1.0468	1.04852	1.0466	1.04716
04Oct00070.asd	BF	2	Parous/Sporozoite +ve	0.981208	0.962366	0.961356	1.00682	0.989345	0.91502	0.954238	1.20484	1.06369	1.00305	1.04014	1.07314	1.07335	1.06533	1.06884	1.0923	1.06238	1.04418	1.07803	1.09298	1.11389	1.12281	1.09415	1.07854	1.07704	1.09602	1.15351	1.14214	1.10459	1.09121	1.09126	1.11191	1.12335	1.09388	1.10056	1.09999	1.08861	1.11281	1.11221	1.11017	1.1254	1.10921	1.13087	1.15559	1.11532	1.09787
04Oct00081.asd	BF	2	Parous/Sporozoite +ve	0.295543	0.344155	0.365669	0.341268	0.345548	0.335936	0.332829	0.345994	0.326803	0.333756	0.351347	0.339848	0.337178	0.342254	0.348997	0.349135	0.350412	0.353219	0.355444	0.351485	0.352423	0.352753	0.344121	0.348391	0.354091	0.354926	0.353333	0.356051	0.360073	0.360982	0.355138	0.358671	0.364884	0.360289	0.360367	0.358876	0.355585	0.358168	0.358227	0.354993	0.350962	0.352554	0.353848	0.353741	0.353578	0.354878
4Sept00039.asd	NBF	2	Parous/Sporozoite +ve	1.00101	0.967272	0.91802	0.946935	0.986983	1.03011	1.04339	1.01789	1.01394	1.01331	1.00114	0.975248	0.99213	1.04513	1.0996	1.08243	1.05804	1.03785	1.02203	1.00865	1.02122	1.04027	1.03155	1.01731	1.01288	1.01944	1.02522	1.0293	1.02053	1.00191	1.01326	1.00358	0.994121	1.02318	1.02523	1.01614	1.00704	0.994855	0.999736	1.01885	1.03604	1.008	1.01409	1.03577	1.01952	1.00878
4Sept00060.asd	BF	2	Parous/Sporozoite +ve	0.878868	0.920126	0.963093	0.995497	0.960767	0.978948	0.998628	0.972491	0.967006	1.00398	1.06885	1.10467	1.02462	0.981082	1.00214	1.02024	1.0419	1.05197	1.03897	1.00192	1.02271	1.06729	1.054	1.04632	1.04906	1.05933	1.07055	1.07019	1.06305	1.05744	1.05808	1.07331	1.08884	1.08209	1.0601	1.04862	1.05368	1.06145	1.07184	1.06906	1.05297	1.07001	1.06948	1.05958	1.06935	1.06998
4Sept00063.asd	BF	2	Parous/Sporozoite +ve	0.78544	0.746175	0.754352	0.828451	0.78243	0.763088	0.788614	0.835938	0.798363	0.809709	0.841545	0.807968	0.794815	0.786342	0.77521	0.767395	0.805175	0.834245	0.808585	0.783555	0.783376	0.80018	0.810516	0.799276	0.817671	0.847972	0.790908	0.787274	0.801139	0.793688	0.801857	0.809529	0.814942	0.819181	0.795683	0.790704	0.805259	0.790018	0.809066	0.827745	0.81318	0.801633	0.809211	0.819659	0.807704	0.808807
4Sept00074.asd	BF	2	Parous/Sporozoite +ve	0.795323	0.908594	0.894398	0.762292	0.756398	0.780272	0.796101	0.792695	0.820497	0.791088	0.754088	0.783624	0.778833	0.78812	0.818092	0.814358	0.822381	0.833147	0.832389	0.824265	0.808433	0.79383	0.792152	0.813023	0.828053	0.822798	0.805175	0.793439	0.787298	0.785739	0.798107	0.802227	0.802035	0.809105	0.796183	0.791377	0.801888	0.809417	0.806648	0.805485	0.812047	0.805855	0.801793	0.804864	0.8127	0.80551
4Sept00086.asd	BF	2	Parous/Sporozoite +ve	0.942474	0.879733	0.822798	0.852154	0.929919	0.83531	0.800803	0.942692	0.927799	0.88839	0.881594	0.908049	0.912352	0.901445	0.89752	0.929673	0.920859	0.906868	0.918775	0.921417	0.907635	0.903339	0.934174	0.934358	0.914697	0.897349	0.903402	0.91136	0.92438	0.939585	0.917104	0.931375	0.958912	0.940421	0.925131	0.939556	0.962876	0.922857	0.921404	0.938961	0.942252	0.919224	0.92484	0.93977	0.921399	0.919399
4Sept00092.asd	BF	2	Parous/Sporozoite +ve	1.10848	1.07958	0.98269	0.90736	1.00176	1.03102	0.989395	0.95793	1.02882	1.06634	1.0615	1.07814	1.05042	1.01925	1.01828	1.07523	1.10562	1.08337	1.04773	1.14124	1.13269	1.06435	1.07366	1.08286	1.09541	1.10775	1.10262	1.09788	1.09475	1.08997	1.07858	1.0589	1.05268	1.08115	1.09846	1.08715	1.06293	1.06596	1.06578	1.06834	1.0783	1.07737	1.07192	1.0663	1.06413	1.06956
4Sept00101.asd	BF	2	Parous/Sporozoite +ve	1.00078	1.11766	1.12374	1.05181	1.16364	1.10197	1.02286	1.04893	1.11406	1.20852	1.25679	1.17998	1.14167	1.12584	1.12019	1.12452	1.18021	1.22394	1.20202	1.2064	1.17763	1.15537	1.19053	1.17385	1.17584	1.20409	1.18246	1.17025	1.16127	1.1503	1.16686	1.16925	1.16293	1.17211	1.19124	1.19554	1.18689	1.19739	1.19915	1.19912	1.20122	1.17926	1.17452	1.19014	1.21116	1.21852
14Sept00002.asd	NBF	2	Parous/Sporozoite +ve	0.742107	0.728626	0.717835	0.702591	0.667977	0.715788	0.763739	0.731846	0.702835	0.717208	0.736884	0.702131	0.685573	0.708699	0.744393	0.709174	0.708407	0.722218	0.720419	0.707693	0.703834	0.709792	0.716531	0.706635	0.707971	0.716516	0.693089	0.704722	0.721158	0.713475	0.71457	0.712809	0.705284	0.695629	0.703147	0.709914	0.707511	0.702235	0.710319	0.715684	0.70822	0.712914	0.714517	0.708619	0.699665	0.713992
14Sept00077.asd	BF	2	Parous/Sporozoite +ve	1.05879	1.10911	1.13836	1.10374	1.07347	1.09527	1.11543	1.09177	1.08333	1.10967	1.12364	1.07105	1.06784	1.10984	1.15732	1.12008	1.07688	1.08069	1.14256	1.17496	1.13443	1.09077	1.11549	1.12801	1.13229	1.13522	1.13817	1.12813	1.12592	1.13766	1.11182	1.1136	1.13916	1.15433	1.14465	1.12779	1.11679	1.11633	1.10851	1.11944	1.15744	1.1482	1.14283	1.14426	1.13536	1.11501
18Sept00065.asd	BF	2	Parous/Sporozoite +ve	0.915233	0.974463	1.04886	1.08668	1.10696	1.04366	1.0104	1.06293	1.10763	1.10499	1.05752	1.00248	1.03493	1.06647	1.046	1.0016	1.04333	1.09226	1.07316	1.0823	1.12047	1.14098	1.09306	1.08803	1.09789	1.1114	1.14303	1.12275	1.10985	1.13952	1.12672	1.11329	1.10195	1.08606	1.10475	1.10425	1.08145	1.09335	1.10324	1.10991	1.11559	1.11096	1.11016	1.11528	1.12229	1.12669
20Sept00058.asd	BF	2	Parous/Sporozoite +ve	0.736877	0.726161	0.750802	0.813577	0.802686	0.783732	0.76691	0.754475	0.761931	0.777791	0.784697	0.774725	0.806028	0.791603	0.745958	0.781845	0.791998	0.794941	0.812816	0.795886	0.786935	0.796631	0.816093	0.798381	0.785576	0.794962	0.814281	0.807593	0.794711	0.793244	0.78226	0.790819	0.810113	0.814996	0.801655	0.803453	0.818478	0.804374	0.794264	0.795295	0.8032	0.796278	0.793745	0.797454	0.800892	0.795369
20Sept00069.asd	BF	2	Parous/Sporozoite +ve	0.690146	0.732003	0.792035	0.823189	0.783878	0.769954	0.757587	0.736875	0.791645	0.830469	0.817056	0.77638	0.808058	0.822334	0.797468	0.807273	0.82977	0.822409	0.782976	0.807804	0.84696	0.859809	0.827853	0.840847	0.848603	0.836629	0.841542	0.86197	0.853725	0.813195	0.851309	0.868528	0.850548	0.83363	0.861828	0.861229	0.82908	0.845609	0.849457	0.843992	0.844014	0.858957	0.864077	0.853261	0.836517	0.851436
23Sept00067.asd	BF	2	Parous/Sporozoite +ve	0.831947	0.833852	0.837966	0.855162	0.873509	0.867637	0.84265	0.818507	0.818001	0.844906	0.863684	0.834224	0.846671	0.872154	0.884319	0.872071	0.865744	0.851003	0.829162	0.855438	0.893079	0.911018	0.890987	0.860559	0.855411	0.873932	0.876476	0.880429	0.883695	0.882937	0.879903	0.881672	0.891858	0.906377	0.879561	0.868067	0.884665	0.893186	0.885128	0.881857	0.895239	0.89703	0.890941	0.886978	0.893103	0.883424
27Sept00017.asd	NBF	2	Parous/Sporozoite +ve	0.870503	0.842139	0.758053	0.74554	0.803803	0.812735	0.790311	0.784476	0.822083	0.856802	0.855451	0.81854	0.854563	0.857564	0.813577	0.820566	0.84288	0.839376	0.808197	0.84922	0.855359	0.832543	0.834139	0.842741	0.845373	0.837648	0.8253	0.815415	0.81978	0.838931	0.841381	0.847052	0.847236	0.827928	0.818464	0.828366	0.849509	0.854338	0.845698	0.833039	0.826404	0.836829	0.835834	0.832715	0.847577	0.845772
27Sept00092.asd	BF	2	Parous/Sporozoite +ve	0.295854	0.302409	0.310608	0.32413	0.322914	0.314542	0.312353	0.320478	0.317005	0.31439	0.319767	0.332604	0.313485	0.314986	0.34031	0.336254	0.333656	0.330787	0.325828	0.333264	0.336848	0.334643	0.33124	0.325395	0.324803	0.330891	0.337899	0.339938	0.337705	0.334511	0.334796	0.338695	0.340846	0.336117	0.335894	0.339084	0.340951	0.334639	0.333332	0.336713	0.340958	0.341075	0.340277	0.339695	0.339391	0.339191
18Sept00020.asd	NBF	2	Parous/Sporozoite +ve	0.642437	0.658082	0.616994	0.558544	0.626929	0.627645	0.608564	0.630963	0.634329	0.624048	0.620958	0.643405	0.650345	0.66344	0.678622	0.657478	0.668548	0.681591	0.668361	0.659705	0.667057	0.671411	0.650406	0.65012	0.666467	0.682526	0.670692	0.661582	0.660829	0.666321	0.668922	0.679419	0.686216	0.674074	0.673771	0.675529	0.675631	0.680103	0.682733	0.68023	0.674821	0.681759	0.679764	0.673749	0.677343	0.677174
18Sept00065.asd	BF	2	Parous/Sporozoite +ve	1.20144	1.12537	1.05568	1.04549	1.05037	1.06134	1.0687	1.07146	1.09284	1.07403	1.04844	1.06499	1.03845	1.04216	1.07377	1.03867	1.02382	1.04036	1.07707	1.0922	1.10311	1.11591	1.12491	1.08047	1.05533	1.06717	1.08441	1.0932	1.08947	1.07924	1.08555	1.06987	1.0518	1.06662	1.10448	1.11078	1.08669	1.09882	1.09204	1.0871	1.0995	1.0956	1.06518	1.04719	1.08052	1.08327
18Sept00078.asd	BF	2	Parous/Sporozoite +ve	0.922943	0.935215	1.01184	1.17229	1.30281	1.22243	1.12041	1.09836	1.11482	1.13442	1.11152	1.04063	1.0887	1.17241	1.2221	1.23448	1.21096	1.1619	1.11889	1.1628	1.15967	1.1227	1.12075	1.12083	1.15606	1.20675	1.17151	1.16352	1.15422	1.125	1.14421	1.12193	1.09732	1.13723	1.14728	1.16209	1.19049	1.19408	1.16391	1.14305	1.15479	1.16867	1.16566	1.14885	1.13561	1.15909
18Sept00095.asd	BF	2	Parous/Sporozoite +ve	0.612376	0.60276	0.59747	0.608581	0.630463	0.653699	0.664332	0.658601	0.655783	0.654431	0.649711	0.638993	0.642705	0.65225	0.657104	0.648245	0.642711	0.649464	0.665791	0.66275	0.65937	0.662512	0.670511	0.665967	0.655662	0.649808	0.658864	0.66447	0.667023	0.669711	0.671322	0.668197	0.666215	0.671483	0.663404	0.660114	0.666866	0.672212	0.670635	0.669604	0.673041	0.667616	0.665224	0.668986	0.675712	0.667866
23Sept00036.asd	BF	2	Parous/Sporozoite +ve	0.460553	0.425654	0.427057	0.468825	0.464636	0.450243	0.451241	0.472673	0.469309	0.459242	0.455242	0.462771	0.451911	0.453422	0.47036	0.471675	0.457626	0.455298	0.475156	0.475316	0.46921	0.465219	0.467186	0.46635	0.461816	0.458102	0.464189	0.46723	0.465919	0.462733	0.463071	0.458974	0.457615	0.468157	0.467902	0.46472	0.46553	0.472956	0.471058	0.464463	0.460879	0.463993	0.467451	0.467762	0.464345	0.463577
23Sept00043.asd	BF	2	Parous/Sporozoite +ve	1.02684	1.20621	1.24341	1.08538	1.10347	1.14855	1.20378	1.2463	1.17624	1.21324	1.24178	1.09193	1.19118	1.26629	1.2027	1.23907	1.22354	1.17896	1.15982	1.22958	1.26754	1.25174	1.22907	1.19194	1.18692	1.21638	1.23574	1.22079	1.19522	1.18433	1.19393	1.22329	1.24988	1.24088	1.20542	1.20584	1.23968	1.23164	1.22107	1.22173	1.23141	1.21677	1.22461	1.23558	1.21424	1.2413
23Sept00049.asd	NBF	2	Parous/Sporozoite +ve	0.94041	1.01836	1.12759	1.15294	1.10362	1.21222	1.26101	1.08504	1.03896	1.10459	1.18353	1.11871	1.18865	1.21702	1.17722	1.28463	1.22234	1.16963	1.2403	1.23428	1.21981	1.2216	1.23823	1.23011	1.2255	1.23085	1.22522	1.26094	1.27105	1.22204	1.23797	1.22888	1.21905	1.26077	1.24282	1.24779	1.28462	1.26106	1.24634	1.25845	1.28896	1.27474	1.27731	1.28416	1.26083	1.26444
23Sept00093.asd	BF	2	Parous/Sporozoite +ve	0.824692	0.933271	1.09192	1.05861	0.966635	0.993866	1.00107	0.917912	0.971549	1.02094	1.01349	0.97339	0.984909	1.02485	1.04944	1.0072	1.00104	1.01448	1.01955	1.01465	1.0271	1.02603	0.980947	1.01687	1.02381	1.00099	1.09094	1.07572	1.01358	0.992066	1.02512	1.04538	1.04507	1.05047	1.07715	1.06709	1.03141	1.04988	1.05414	1.03709	1.01722	1.04085	1.04573	1.02577	1.00767	1.02768
24Aug00021.asd	BF	2	Parous/Sporozoite +ve	0.880866	1.01344	0.973536	0.846514	1.03614	1.01768	0.936616	0.977224	0.995199	1.02357	1.02347	0.957371	0.967828	0.963996	0.939348	0.98587	1.01727	1.02405	1.01829	1.00957	1.00948	1.00241	0.97499	0.998696	0.993959	0.962537	0.996426	1.00136	0.99444	1.00248	1.01319	0.991462	0.974166	1.00576	0.993535	0.979815	0.983047	0.986082	0.99675	0.997801	0.984712	0.99845	1.00319	0.997667	0.99586	0.988606
24Aug00055.asd	NBF	2	Parous/Sporozoite +ve	2.95002	0.809527	0.54664	0.575168	0.726845	0.82524	0.926178	1.03458	0.674137	0.601295	0.659029	0.7073	0.697603	0.801576	1.04832	0.850286	0.691312	0.63777	0.68599	0.658163	0.720336	0.825212	0.767933	0.747915	0.724561	0.68677	0.666079	0.718344	0.748377	0.68678	0.684502	0.732905	0.776945	0.734838	0.764221	0.754975	0.717327	0.799288	0.8059	0.754025	0.715567	0.710355	0.707617	0.705734	0.711832	0.705362
27Sept00024.asd	NBF	2	Parous/Sporozoite +ve	0.55391	0.585078	0.603592	0.584111	0.566181	0.591719	0.612431	0.591997	0.59492	0.586562	0.569884	0.565644	0.598576	0.611232	0.593003	0.597773	0.614468	0.61867	0.602789	0.60807	0.6158	0.611001	0.590575	0.599837	0.616585	0.621013	0.604785	0.614305	0.622111	0.609203	0.622814	0.625972	0.616234	0.60771	0.60826	0.606391	0.601062	0.603409	0.611915	0.612919	0.603478	0.614921	0.614879	0.608234	0.612849	0.610206
27Sept00031.asd	BF	2	Parous/Sporozoite +ve	0.528766	0.565397	0.566197	0.525644	0.540003	0.570379	0.575423	0.546184	0.551885	0.562872	0.563299	0.550464	0.567244	0.559525	0.535734	0.571228	0.566748	0.547961	0.550079	0.57118	0.56781	0.549673	0.547622	0.564203	0.56499	0.550996	0.562006	0.562785	0.557188	0.55485	0.559347	0.557211	0.554739	0.563734	0.572239	0.56925	0.559114	0.56094	0.559984	0.558928	0.560817	0.560664	0.559285	0.559465	0.56317	0.561072
27Sept00050.asd	NBF	2	Parous/Sporozoite +ve	0.797165	0.784142	0.762241	0.745861	0.845166	0.871476	0.833594	0.8053	0.823731	0.816345	0.791673	0.790551	0.831446	0.853725	0.839014	0.834949	0.82019	0.809027	0.812228	0.821974	0.828545	0.82846	0.824796	0.839061	0.824465	0.797237	0.834007	0.843227	0.840633	0.849652	0.843549	0.834955	0.828734	0.826511	0.83562	0.839943	0.83735	0.842447	0.828394	0.824308	0.845888	0.84848	0.835317	0.824612	0.833455	0.83473
27Sept00078.asd	BF	2	Parous/Sporozoite +ve	0.64717	0.659706	0.68219	0.695498	0.705975	0.699466	0.692762	0.699124	0.710649	0.702201	0.693903	0.71384	0.713536	0.710911	0.715365	0.720186	0.718422	0.713832	0.712732	0.721914	0.737003	0.741519	0.722087	0.713095	0.719845	0.731072	0.720673	0.728699	0.732505	0.716774	0.71707	0.726935	0.739625	0.746721	0.735357	0.730369	0.735362	0.729883	0.741365	0.748889	0.736939	0.731257	0.734073	0.737122	0.730257	0.727371
04Oct00057.asd	BF	2	Parous/Sporozoite +ve	1.04962	1.03611	1.13279	1.40064	1.2756	1.32479	1.35966	1.23231	1.29376	1.32821	1.28143	1.21912	1.2646	1.28478	1.26243	1.34813	1.35251	1.28829	1.24279	1.34258	1.39474	1.35514	1.31023	1.34364	1.358	1.34338	1.40928	1.39967	1.35863	1.34689	1.36182	1.33597	1.31434	1.35532	1.3075	1.28293	1.31287	1.34415	1.34008	1.35608	1.42123	1.40606	1.35824	1.33062	1.35331	1.35964
04Oct00095.asd	BF	2	Parous/Sporozoite +ve	0.850585	0.80761	0.795627	0.836958	0.922416	0.894099	0.870067	0.931114	0.920024	0.905165	0.90722	0.923009	0.933183	0.933625	0.929047	0.929791	0.912043	0.912759	0.948441	0.953882	0.921416	0.896536	0.919046	0.905493	0.908542	0.929294	0.903561	0.904562	0.925733	0.943419	0.924621	0.929728	0.941548	0.920774	0.927962	0.924843	0.910091	0.927106	0.930274	0.925928	0.925265	0.921046	0.917733	0.91482	0.91016	0.905279
4Sept00052.asd	BF	2	Parous/Sporozoite +ve	0.767802	0.816231	0.919987	0.972427	0.875501	0.835868	0.840734	0.862167	0.908971	0.939979	0.939176	0.915549	0.881752	0.889519	0.927939	0.917621	0.91155	0.922194	0.942626	0.934666	0.931439	0.933975	0.931645	0.935404	0.944272	0.945549	0.917317	0.906601	0.912401	0.922907	0.920449	0.929072	0.933694	0.912231	0.913649	0.928588	0.943427	0.944907	0.937555	0.936586	0.944345	0.923784	0.914429	0.916546	0.917233	0.934248
4Sept00085.asd	BF	2	Parous/Sporozoite +ve	0.819253	0.825752	0.844984	0.863115	0.839725	0.880084	0.907695	0.867828	0.889034	0.931623	0.939673	0.88166	0.891785	0.897343	0.887226	0.929662	0.930258	0.929877	0.961606	0.954083	0.934134	0.919586	0.91844	0.909618	0.901982	0.901627	0.909329	0.919319	0.920684	0.91096	0.909403	0.9135	0.918256	0.917392	0.905514	0.906972	0.9207	0.916322	0.912021	0.914916	0.920994	0.900054	0.902127	0.914511	0.903679	0.901891
4Sept00087.asd	BF	2	Parous/Sporozoite +ve	0.973286	1.02399	1.11612	1.18496	1.03895	1.02236	1.06236	1.06872	1.02481	1.07981	1.18567	1.16403	1.08037	1.03798	1.06119	1.13396	1.12996	1.11922	1.15207	1.08669	1.08686	1.14499	1.17726	1.10572	1.0858	1.13983	1.16196	1.12604	1.10514	1.13153	1.10452	1.09683	1.10512	1.09986	1.0923	1.1064	1.13054	1.11081	1.11381	1.13313	1.14331	1.10454	1.1058	1.1305	1.12566	1.14303
4Sept00089.asd	BF	2	Parous/Sporozoite +ve	0.843358	0.867503	0.858529	0.808807	0.80158	0.80643	0.802711	0.7957	0.870862	0.88022	0.843317	0.854656	0.879218	0.860801	0.827468	0.879892	0.872764	0.846904	0.852722	0.866394	0.849954	0.828514	0.84098	0.853793	0.836978	0.815703	0.863455	0.864586	0.851536	0.863258	0.863284	0.855057	0.844362	0.839946	0.864715	0.86504	0.841408	0.85671	0.844415	0.835515	0.854067	0.860131	0.853342	0.846618	0.854313	0.86
4Sept00090.asd	BF	2	Parous/Sporozoite +ve	0.999841	1.06429	1.12759	1.04131	0.949834	1.07168	1.16906	1.00815	1.02213	1.08933	1.14073	1.13097	1.19418	1.17476	1.09278	1.13276	1.13676	1.13803	1.16264	1.09491	1.10053	1.13981	1.10867	1.11381	1.12378	1.12067	1.11315	1.14635	1.16937	1.14031	1.11226	1.11178	1.11666	1.0972	1.12918	1.14445	1.12533	1.12855	1.12918	1.1348	1.14598	1.12547	1.1184	1.12621	1.13332	1.14676
4Sept00095.asd	BF	2	Parous/Sporozoite +ve	0.789981	0.72467	0.703385	0.749602	0.750489	0.735276	0.760278	0.835113	0.771065	0.753752	0.7816	0.790649	0.775643	0.79044	0.822195	0.778166	0.776945	0.790017	0.781066	0.758422	0.773417	0.805301	0.803531	0.782329	0.773667	0.778388	0.767564	0.764017	0.778153	0.803773	0.789394	0.783787	0.789701	0.791434	0.790238	0.786134	0.786316	0.80494	0.797067	0.785838	0.789957	0.781149	0.782844	0.793073	0.798603	0.794977
23Sept00004.asd	NBF	1	Nullipaous	0.407276	0.410438	0.432323	0.447278	0.427401	0.431967	0.43506	0.415305	0.405027	0.415011	0.423795	0.40498	0.412699	0.422148	0.42084	0.416433	0.414703	0.417321	0.422261	0.42012	0.418064	0.418213	0.41979	0.418352	0.416111	0.416071	0.421288	0.420301	0.416755	0.415635	0.416739	0.418867	0.420451	0.420402	0.421652	0.421094	0.419055	0.419853	0.421022	0.421408	0.421055	0.42261	0.421741	0.421147	0.424855	0.423298
23Sept00006.asd	BF	1	Nullipaous	0.583715	0.511788	0.476609	0.515837	0.486399	0.493179	0.514596	0.51514	0.500275	0.48747	0.489614	0.511438	0.518338	0.515841	0.510477	0.504998	0.512125	0.523183	0.527653	0.521289	0.512401	0.50874	0.514029	0.50722	0.509497	0.521366	0.517629	0.509875	0.511555	0.523628	0.513395	0.510683	0.513586	0.509358	0.511446	0.513997	0.513917	0.512961	0.509982	0.512145	0.51929	0.505982	0.505742	0.514525	0.514041	0.513339
23Sept00009.asd	NBF	1	Nullipaous	0.466214	0.463758	0.440321	0.424351	0.462836	0.469672	0.457454	0.4525	0.444637	0.45697	0.478889	0.482842	0.456173	0.446617	0.458162	0.450496	0.445039	0.448652	0.459127	0.456109	0.452926	0.454444	0.459722	0.454164	0.45591	0.464297	0.456255	0.455085	0.458174	0.459693	0.459335	0.459081	0.459469	0.459665	0.454035	0.455018	0.461572	0.457136	0.452363	0.454434	0.462781	0.458066	0.456613	0.458872	0.458551	0.455524
26Aug00045.asd	NBF	1	Nullipaous	0.555287	0.572192	0.582405	0.568998	0.572225	0.564627	0.567062	0.591949	0.604474	0.603312	0.592768	0.58158	0.588747	0.587953	0.581476	0.604135	0.62205	0.618492	0.59788	0.599288	0.603641	0.600543	0.589239	0.603283	0.614448	0.609054	0.59706	0.596145	0.604386	0.613432	0.608458	0.609209	0.608755	0.595232	0.604243	0.607993	0.600426	0.60394	0.603346	0.600233	0.599087	0.603889	0.603157	0.601664	0.608603	0.609105
27Sept00003.asd	NBF	1	Nullipaous	0.792744	0.78933	0.752427	0.723589	0.863296	0.88207	0.829647	0.820082	0.825296	0.819074	0.81506	0.837004	0.857978	0.832973	0.791537	0.818285	0.814159	0.804154	0.814458	0.807338	0.832261	0.861724	0.842322	0.829563	0.825735	0.827309	0.828017	0.822211	0.820297	0.827401	0.828916	0.818375	0.816055	0.841071	0.823856	0.813031	0.826048	0.840129	0.83494	0.820606	0.813665	0.831399	0.837454	0.831857	0.829982	0.814309
27Sept00015.asd	BF	1	Nullipaous	0.912737	0.7596	0.771147	0.954685	0.924079	0.887555	0.865359	0.848183	0.864334	0.869535	0.869839	0.886312	0.854764	0.877178	0.937503	0.857864	0.860392	0.887436	0.870608	0.837384	0.852679	0.890801	0.888995	0.879021	0.874692	0.876233	0.872204	0.902225	0.91828	0.888805	0.883396	0.89055	0.89311	0.878514	0.890505	0.889861	0.873537	0.882266	0.892058	0.894396	0.891021	0.903653	0.902651	0.890647	0.884567	0.889763
27Sept00016.asd	BF	1	Nullipaous	0.660335	0.64264	0.624447	0.606675	0.65569	0.71882	0.72605	0.669732	0.67795	0.680023	0.673203	0.681068	0.691719	0.703038	0.70413	0.675	0.689626	0.719645	0.72321	0.685579	0.695986	0.718037	0.681626	0.689142	0.707908	0.714389	0.707678	0.714017	0.71894	0.711629	0.7157	0.708655	0.697856	0.700007	0.711033	0.711443	0.700219	0.696972	0.704064	0.713437	0.717199	0.714946	0.718797	0.722266	0.71439	0.714968
30Aug00000.asd	NBF	1	Nullipaous	0.700976	0.722191	0.77395	0.793151	0.765605	0.764125	0.75511	0.721159	0.728956	0.77921	0.81223	0.757023	0.746018	0.757004	0.766073	0.756979	0.74928	0.759776	0.786276	0.771354	0.778224	0.797918	0.792544	0.767126	0.764216	0.780736	0.766931	0.776202	0.788272	0.781953	0.774837	0.776132	0.781732	0.781325	0.768798	0.768725	0.777852	0.762503	0.766273	0.77358	0.768826	0.769392	0.772615	0.77372	0.769504	0.774865
30Aug00002.asd	NBF	1	Nullipaous	0.696123	0.749396	0.784948	0.764477	0.781134	0.768088	0.743222	0.735263	0.77259	0.802174	0.79791	0.767654	0.798855	0.818834	0.803484	0.801642	0.825819	0.83482	0.808618	0.813207	0.824968	0.832828	0.832586	0.83065	0.819665	0.807609	0.816721	0.825646	0.825295	0.818465	0.830902	0.834923	0.823985	0.807434	0.818135	0.820146	0.80601	0.804384	0.810025	0.817021	0.820911	0.824015	0.819718	0.815336	0.82062	0.818931
30Aug00011.asd	NBF	1	Nullipaous	0.743194	0.694523	0.698998	0.77509	0.737298	0.739465	0.760719	0.763867	0.771904	0.767712	0.762246	0.771444	0.753706	0.760962	0.792103	0.781082	0.783931	0.783161	0.767319	0.776152	0.781287	0.780794	0.781983	0.765341	0.7666	0.785228	0.777932	0.779276	0.778129	0.768786	0.783678	0.78849	0.783809	0.784144	0.777311	0.77304	0.773032	0.769322	0.775488	0.777043	0.768132	0.781197	0.790009	0.787927	0.780802	0.78427
30Aug00012.asd	NBF	1	Nullipaous	0.789605	0.738504	0.700452	0.710784	0.704857	0.720802	0.742935	0.74788	0.729961	0.723719	0.726545	0.725061	0.751656	0.756216	0.736268	0.745469	0.75876	0.763031	0.75516	0.749379	0.748406	0.745458	0.734943	0.746309	0.759505	0.762063	0.755888	0.748828	0.749543	0.757905	0.750214	0.752911	0.758662	0.750123	0.750175	0.751996	0.751171	0.748606	0.753528	0.753446	0.742642	0.743347	0.748419	0.754052	0.758074	0.762278
30Aug00015.asd	BF	1	Nullipaous	0.552077	0.498267	0.472864	0.503114	0.49121	0.505818	0.518767	0.507885	0.533595	0.526548	0.508725	0.529073	0.531864	0.525353	0.5187	0.514914	0.514232	0.521236	0.533171	0.524709	0.518476	0.520976	0.528606	0.520611	0.518362	0.525281	0.522591	0.513778	0.51506	0.530785	0.52727	0.523242	0.523245	0.524756	0.521837	0.523253	0.526815	0.518049	0.515973	0.518106	0.519678	0.522368	0.522832	0.520973	0.518866	0.521686
30Aug00016.asd	NBF	1	Nullipaous	0.721537	0.767423	0.784311	0.746956	0.727132	0.751401	0.782278	0.786929	0.818659	0.809264	0.784045	0.794267	0.781389	0.773909	0.778976	0.776894	0.792189	0.803985	0.797735	0.803039	0.792522	0.783433	0.800925	0.798829	0.798051	0.811059	0.834345	0.810165	0.792069	0.812184	0.803498	0.800665	0.806256	0.810319	0.820052	0.806872	0.783117	0.799457	0.802933	0.794203	0.788121	0.806024	0.80675	0.797787	0.804784	0.808873
30Sept00001.asd	NBF	1	Nullipaous	0.455151	0.496674	0.525504	0.520609	0.518717	0.524862	0.518926	0.496939	0.507463	0.50384	0.492399	0.497793	0.507206	0.518529	0.526345	0.521185	0.536844	0.536875	0.50495	0.509935	0.517068	0.519141	0.521365	0.530557	0.530432	0.523198	0.531964	0.537542	0.538416	0.536524	0.530268	0.533663	0.539011	0.533227	0.538281	0.534728	0.524521	0.53421	0.538781	0.536732	0.532312	0.529813	0.53032	0.532118	0.532963	0.538073
04Oct00001.asd	NBF	1	Nullipaous	0.711112	0.722063	0.669592	0.647258	0.710742	0.719395	0.688351	0.668106	0.664897	0.672217	0.679776	0.679064	0.689661	0.689959	0.681037	0.690627	0.704758	0.70627	0.690986	0.679912	0.701149	0.718742	0.683814	0.680659	0.686925	0.690205	0.696595	0.687783	0.687249	0.705488	0.698616	0.694562	0.692431	0.683006	0.687401	0.690742	0.688525	0.690483	0.688788	0.686133	0.685239	0.682897	0.685984	0.69342	0.698655	0.685814
04Oct00016.asd	NBF	1	Nullipaous	1.31263	1.15791	1.13256	1.24167	1.17443	1.1005	1.08782	1.13526	1.10527	1.09638	1.15526	1.30369	1.28	1.20308	1.17909	1.25289	1.25179	1.1965	1.15986	1.21706	1.22021	1.19114	1.21362	1.20384	1.18542	1.18245	1.21098	1.20933	1.1813	1.15867	1.20684	1.2068	1.18464	1.21335	1.18302	1.18619	1.23541	1.23766	1.20805	1.18652	1.18831	1.16623	1.17495	1.19532	1.18422	1.19281
14Sept00000.asd	NBF	1	Nullipaous	0.805452	0.772051	0.779367	0.823548	0.859574	0.88292	0.876912	0.848783	0.845238	0.868713	0.878162	0.834281	0.837483	0.857458	0.874683	0.891642	0.901319	0.896028	0.877818	0.86626	0.863137	0.865466	0.867382	0.858822	0.877421	0.908689	0.872938	0.859405	0.869017	0.886059	0.891919	0.888211	0.883081	0.884605	0.88118	0.875828	0.872163	0.872926	0.880551	0.889273	0.89309	0.890666	0.88522	0.881959	0.884699	0.884246
14Sept00003.asd	NBF	1	Nullipaous	0.971501	0.80604	0.833144	1.06305	0.877452	0.871488	0.912838	0.878804	0.927502	0.960108	0.959963	0.961875	0.940845	0.965027	1.01127	0.940922	0.980055	1.00683	0.935391	0.970099	0.98182	0.971391	0.986908	0.948588	0.96005	1.01555	0.97056	0.976939	0.996533	0.983313	0.969387	0.973498	0.980018	0.96672	0.982103	0.99166	0.983282	0.978644	0.977083	0.969589	0.958008	0.977488	0.987373	0.981473	0.97403	0.985812
14Sept00005.asd	BF	1	Nullipaous	0.700487	0.662589	0.656873	0.707849	0.699272	0.675	0.667179	0.684415	0.697176	0.688263	0.67387	0.678881	0.692184	0.701936	0.702019	0.69379	0.694537	0.694438	0.687241	0.689029	0.695117	0.703602	0.712154	0.704472	0.709058	0.719148	0.689004	0.696517	0.721165	0.727935	0.697142	0.694568	0.709456	0.704546	0.70186	0.701619	0.700939	0.695651	0.700281	0.704319	0.700709	0.705606	0.71245	0.711392	0.697629	0.706431
14Sept00009.asd	NBF	1	Nullipaous	0.5822	0.542107	0.560479	0.632126	0.589644	0.595584	0.616659	0.607535	0.593726	0.60371	0.611938	0.583518	0.595571	0.607047	0.603018	0.608298	0.597584	0.596372	0.616213	0.608809	0.598636	0.605158	0.634817	0.612285	0.601481	0.614582	0.603738	0.605699	0.611292	0.607794	0.594195	0.604885	0.619174	0.601286	0.602235	0.610289	0.61283	0.602486	0.607619	0.610329	0.59989	0.610448	0.615055	0.609036	0.600615	0.604803
14Sept00010.asd	NBF	1	Nullipaous	0.763449	0.825023	0.871023	0.832829	0.823545	0.893619	0.93772	0.872052	0.874089	0.879049	0.870683	0.86094	0.913376	0.940681	0.910861	0.888646	0.870657	0.87482	0.905987	0.92632	0.924651	0.90868	0.895535	0.902372	0.900559	0.892633	0.915926	0.889177	0.871897	0.899587	0.887759	0.893508	0.907234	0.897699	0.902271	0.906071	0.90384	0.905067	0.89114	0.890654	0.916059	0.915192	0.904695	0.896464	0.897781	0.906885
14Sept00011.asd	NBF	1	Nullipaous	0.504058	0.557348	0.551755	0.495908	0.567508	0.607777	0.598092	0.573591	0.593248	0.585417	0.563013	0.566238	0.575507	0.582172	0.584105	0.585524	0.570701	0.565713	0.583799	0.587587	0.588107	0.590297	0.59385	0.580161	0.579745	0.59402	0.591029	0.579011	0.578134	0.593601	0.585436	0.585744	0.593242	0.592829	0.580274	0.580061	0.590923	0.583043	0.581207	0.583812	0.585995	0.589162	0.590042	0.58801	0.584474	0.58403
14Sept00015.asd	NBF	1	Nullipaous	0.648059	0.70351	0.687653	0.626479	0.713583	0.712816	0.702159	0.753705	0.694378	0.683444	0.701172	0.680143	0.717634	0.719439	0.67837	0.693943	0.697143	0.702015	0.717381	0.689375	0.690221	0.708825	0.705327	0.7073	0.701753	0.693184	0.705535	0.700325	0.702388	0.724544	0.70914	0.708964	0.715576	0.701746	0.699707	0.700042	0.700274	0.708368	0.705691	0.696903	0.691042	0.695557	0.700083	0.700134	0.696176	0.699045
14Sept00016.asd	NBF	1	Nullipaous	1.24122	1.23041	1.1534	1.06433	1.08132	1.14012	1.27154	1.46156	1.27602	1.18597	1.16823	1.12694	1.08435	1.14293	1.2608	1.1292	1.15528	1.21603	1.17904	1.18442	1.20439	1.21132	1.18597	1.16536	1.16996	1.19243	1.19706	1.22046	1.22319	1.18484	1.16469	1.18383	1.20936	1.18977	1.17062	1.16855	1.18294	1.19802	1.2152	1.2024	1.16376	1.19643	1.21027	1.18748	1.15869	1.18257
14Sept00017.asd	NBF	1	Nullipaous	1.06114	1.05084	1.06613	1.10637	1.08494	1.06005	1.02453	0.991862	1.0507	1.06767	1.02339	0.97563	0.986521	1.02066	1.03771	1.00215	0.988354	0.998782	1.02014	1.02792	1.02706	1.02402	1.02602	1.04346	1.04433	1.03337	1.05589	1.03164	1.00479	1.01129	1.02242	1.03731	1.05712	1.07847	1.05611	1.0342	1.03228	1.04075	1.03166	1.02418	1.03483	1.05581	1.0365	1.0109	1.0292	1.02295
18Sept00001.asd	BF	1	Nullipaous	0.726707	0.667698	0.693328	0.816287	0.836424	0.759604	0.730808	0.790062	0.736319	0.702479	0.717627	0.77379	0.766725	0.751917	0.763834	0.798581	0.765552	0.741819	0.773089	0.776772	0.76999	0.770267	0.787266	0.776807	0.77641	0.789081	0.775494	0.778177	0.789247	0.793759	0.785992	0.781853	0.778653	0.76956	0.774005	0.788371	0.798412	0.78168	0.779154	0.782695	0.782089	0.789459	0.791403	0.788497	0.787299	0.78453
18Sept00003.asd	NBF	1	Nullipaous	0.646863	0.651745	0.648366	0.645793	0.71348	0.665625	0.630139	0.685795	0.689956	0.676373	0.673864	0.695745	0.667901	0.673306	0.716598	0.701116	0.69213	0.691885	0.694137	0.705092	0.709183	0.709465	0.714101	0.702145	0.69375	0.695657	0.698539	0.702884	0.702462	0.696961	0.704666	0.702843	0.693133	0.687842	0.693029	0.693309	0.688395	0.695548	0.695623	0.691086	0.687754	0.686571	0.696118	0.703669	0.692435	0.688859
18Sept00004.asd	NBF	1	Nullipaous	0.583666	0.586844	0.585804	0.574086	0.59011	0.605081	0.601232	0.584757	0.616622	0.619693	0.606759	0.619729	0.607594	0.601155	0.611754	0.624379	0.631119	0.623417	0.608278	0.628562	0.634913	0.621242	0.606616	0.619789	0.632237	0.629811	0.621394	0.620603	0.622093	0.622211	0.635555	0.632832	0.618932	0.612813	0.61767	0.62311	0.623741	0.621574	0.623004	0.623325	0.620561	0.627328	0.624641	0.619961	0.628122	0.629393
18Sept00006.asd	NBF	1	Nullipaous	0.833172	0.834077	0.864348	0.923073	1.05677	1.01572	0.96021	0.993252	0.922426	0.913151	0.94836	0.958878	0.982117	1.00576	1.01189	0.986499	0.980154	0.999886	1.02987	1.00881	0.979595	0.966823	0.979427	0.987635	1.00227	1.01427	0.989856	1.00057	1.01098	0.994608	1.01156	1.01237	1.00624	1.02006	1.01221	1.00622	1.01043	1.01195	1.01867	1.01032	0.98472	0.993198	1.00415	1.00579	1.00014	1.01205
18Sept00011.asd	BF	1	Nullipaous	0.634192	0.624857	0.614744	0.628631	0.716581	0.677558	0.624934	0.645593	0.655406	0.654074	0.652477	0.664229	0.695142	0.682641	0.642921	0.670022	0.673682	0.670283	0.681886	0.687063	0.674303	0.659698	0.664573	0.672978	0.682393	0.685724	0.671713	0.671689	0.674409	0.668641	0.665817	0.666642	0.669952	0.672967	0.670494	0.671499	0.67824	0.6844	0.677894	0.669499	0.66774	0.663342	0.664384	0.669354	0.672191	0.667988
18Sept00012.asd	BF	1	Nullipaous	1.1128	0.965112	0.933996	1.04612	1.0619	1.09542	1.10797	1.08043	1.15659	1.16239	1.11488	1.11468	1.11307	1.09807	1.08658	1.11975	1.15723	1.17527	1.16252	1.12668	1.15051	1.18558	1.14166	1.13587	1.14652	1.15203	1.14074	1.137	1.1608	1.2035	1.16471	1.16175	1.17258	1.13712	1.14219	1.14505	1.14396	1.19107	1.18282	1.1547	1.14767	1.13971	1.13376	1.14966	1.20048	1.16265
18Sept00014.asd	BF	1	Nullipaous	0.596897	0.617093	0.6393	0.638879	0.59885	0.640625	0.674232	0.627188	0.633416	0.636687	0.638801	0.659121	0.655996	0.651249	0.654373	0.656064	0.664496	0.663367	0.651695	0.684423	0.681938	0.659866	0.667185	0.671546	0.667578	0.665032	0.685972	0.679248	0.666217	0.669436	0.677201	0.678303	0.673209	0.669133	0.674971	0.676649	0.674824	0.687544	0.684496	0.678677	0.681487	0.676323	0.672536	0.674543	0.682082	0.678515
18Sept00016.asd	NBF	1	Nullipaous	0.581238	0.571926	0.576941	0.594746	0.603147	0.64236	0.63844	0.574547	0.628648	0.626537	0.591522	0.619724	0.649885	0.642914	0.613802	0.627057	0.639075	0.642861	0.639128	0.626822	0.628903	0.639904	0.642602	0.635776	0.636936	0.643898	0.633085	0.638227	0.647587	0.647916	0.649223	0.646185	0.642408	0.643186	0.637617	0.639286	0.646697	0.640634	0.637244	0.635138	0.632871	0.639236	0.638432	0.636016	0.643547	0.642188
4Sept00005.asd	NBF	1	Nullipaous	0.637187	0.690157	0.711324	0.688974	0.731909	0.703899	0.681387	0.721288	0.750162	0.734469	0.725825	0.781269	0.73029	0.708462	0.746768	0.766502	0.755317	0.748625	0.76676	0.773357	0.759512	0.740259	0.734848	0.737492	0.73373	0.729689	0.75279	0.748471	0.74464	0.760108	0.742555	0.727347	0.728372	0.745751	0.747763	0.739409	0.733899	0.747058	0.736934	0.733494	0.753395	0.736904	0.733023	0.743666	0.749202	0.73379
4Sept00007.asd	NBF	1	Nullipaous	0.935068	0.992613	1.01043	0.953504	0.996412	1.04525	1.06575	1.0704	1.16746	1.13928	1.06914	1.11097	1.11597	1.10215	1.09529	1.11039	1.14749	1.17092	1.16427	1.19469	1.16097	1.10573	1.1003	1.12095	1.13235	1.13139	1.15443	1.16377	1.14629	1.12025	1.16455	1.1564	1.12147	1.13556	1.16522	1.13547	1.0868	1.15259	1.15172	1.13726	1.16603	1.14847	1.14874	1.16583	1.17098	1.16352
4Sept00008.asd	BF	1	Nullipaous	0.846402	0.826888	0.813972	0.832854	0.879465	0.825625	0.844282	1.03418	0.907527	0.889539	0.957213	0.944863	0.913372	0.908168	0.9323	0.951322	0.92689	0.930758	0.993391	0.969125	0.93321	0.915291	0.917625	0.918581	0.917769	0.918157	0.923928	0.913023	0.921825	0.959021	0.914772	0.908392	0.932872	0.936219	0.933157	0.928662	0.926863	0.931061	0.934063	0.941646	0.951859	0.930886	0.937774	0.953309	0.933782	0.937837
4Sept00010.asd	NBF	1	Nullipaous	0.504215	0.529002	0.51486	0.478372	0.471785	0.502744	0.525176	0.510314	0.522471	0.518958	0.50709	0.510187	0.505094	0.510007	0.523587	0.520126	0.515911	0.514185	0.514233	0.511392	0.518047	0.522838	0.51025	0.511607	0.514561	0.512267	0.507736	0.512276	0.519092	0.520892	0.519039	0.522259	0.52475	0.517674	0.518044	0.519654	0.518514	0.515302	0.515306	0.517718	0.519993	0.518813	0.516695	0.515575	0.516249	0.5138
4Sept00012.asd	BF	1	Nullipaous	1.05494	0.920511	0.89869	1.02181	0.96816	0.977459	0.998046	0.976378	1.01849	1.01237	0.995827	1.05007	1.04014	1.02336	1.02922	1.04052	1.03142	1.03421	1.05954	1.02504	1.01355	1.03268	1.05466	1.01181	1.01562	1.05923	0.999607	1.02101	1.07816	1.09244	1.03863	1.03565	1.06557	1.06223	1.05006	1.0419	1.04449	1.05905	1.05833	1.04207	1.02891	1.07247	1.08851	1.07927	1.08599	1.05945
4Sept00015.asd	NBF	1	Nullipaous	0.940195	0.898464	0.905681	0.953644	0.881317	0.916645	0.960492	0.922134	0.958506	0.979802	0.976803	0.982953	0.980427	0.981323	0.987783	0.989213	1.00456	1.01203	0.992333	0.947053	0.976397	1.02256	0.974553	0.993521	1.02469	1.02465	0.989846	0.998922	1.00413	0.973817	0.979249	1.00893	1.02267	0.984347	0.991633	1.00486	1.00192	0.99338	0.990102	0.997677	1.01167	1.00283	1.00465	1.00688	0.988843	0.998795
4Sept00019.asd	BF	1	Nullipaous	0.642536	0.672055	0.688256	0.674277	0.65852	0.664998	0.676864	0.679621	0.692429	0.703291	0.696699	0.668184	0.666209	0.671528	0.675497	0.686253	0.683897	0.678739	0.681464	0.687832	0.703073	0.710441	0.692531	0.698253	0.69664	0.68483	0.694576	0.700615	0.69887	0.693119	0.694847	0.69152	0.685968	0.686946	0.697446	0.695993	0.684964	0.692781	0.694917	0.692631	0.691993	0.697371	0.700242	0.6995	0.697726	0.695302
04Oct00016.asd	NBF	2	Parous	0.732257	0.712789	0.747834	0.803968	0.755369	0.756573	0.767809	0.744917	0.718182	0.734956	0.761041	0.737282	0.73863	0.758335	0.77813	0.768573	0.747275	0.739276	0.754788	0.770732	0.762502	0.746777	0.7522	0.769546	0.778636	0.776894	0.782413	0.760203	0.752971	0.780744	0.768567	0.77198	0.780654	0.764968	0.77357	0.776686	0.764598	0.756373	0.766808	0.776188	0.771292	0.781643	0.779176	0.77049	0.772819	0.762355
14Sept00006.asd	NBF	2	Parous	1.15763	1.16208	1.19359	1.25309	1.22222	1.3166	1.41839	1.33889	1.19641	1.21747	1.26169	1.12929	1.18383	1.23034	1.19407	1.2158	1.27578	1.27094	1.18758	1.24318	1.25355	1.22517	1.24768	1.31746	1.2912	1.21103	1.27137	1.27938	1.23848	1.2065	1.24353	1.25907	1.24548	1.24015	1.26097	1.27545	1.26476	1.23568	1.25003	1.27721	1.27694	1.24445	1.23694	1.25195	1.26085	1.2407
14Sept00012.asd	NBF	2	Parous	0.586685	0.608811	0.612704	0.594611	0.628983	0.648907	0.629272	0.592184	0.628199	0.649904	0.638316	0.620015	0.653787	0.663981	0.640036	0.654835	0.654901	0.647431	0.647176	0.656686	0.670366	0.672818	0.653903	0.660112	0.660406	0.64848	0.649841	0.65896	0.663129	0.657293	0.662087	0.653848	0.642109	0.646415	0.663444	0.666011	0.653355	0.654637	0.650156	0.645405	0.647101	0.653455	0.658529	0.658238	0.652336	0.65487
14Sept00018.asd	NBF	2	Parous	0.8338	0.864535	0.85796	0.83279	0.861669	0.883773	0.850865	0.787193	0.831351	0.886244	0.895143	0.848185	0.851917	0.862862	0.868432	0.901244	0.887056	0.872572	0.893836	0.903128	0.923333	0.924079	0.875085	0.877653	0.895237	0.901728	0.893085	0.902014	0.903575	0.884696	0.893101	0.895934	0.891013	0.889861	0.899254	0.898127	0.884826	0.880056	0.887521	0.889777	0.880116	0.893509	0.899683	0.898606	0.902159	0.895225
14Sept00022.asd	NBF	2	Parous	1.32803	1.60491	1.41548	1.13066	1.15294	1.26922	1.28723	1.1654	1.30005	1.3461	1.26015	1.21712	1.22642	1.25242	1.27695	1.308	1.2541	1.22655	1.28062	1.29218	1.26235	1.24572	1.29253	1.31723	1.30824	1.27465	1.23523	1.27383	1.32832	1.32725	1.31906	1.3016	1.28792	1.2928	1.32396	1.33047	1.31223	1.33006	1.32824	1.29926	1.26615	1.29128	1.31171	1.30705	1.28819	1.29574
18Sept00004.asd	NBF	2	Parous	0.765228	0.836153	0.847516	0.791457	0.785754	0.820015	0.844926	0.830799	0.832815	0.814749	0.801564	0.826357	0.816556	0.837523	0.884323	0.85082	0.887507	0.901378	0.835262	0.84259	0.860779	0.859366	0.833816	0.848327	0.852076	0.83243	0.826679	0.836163	0.848563	0.854433	0.867234	0.865376	0.849529	0.834705	0.852274	0.859317	0.84696	0.851834	0.838118	0.826948	0.835045	0.844045	0.85105	0.850605	0.841253	0.847165
18Sept00015.asd	NBF	2	Parous	0.713588	0.793793	0.834059	0.766218	0.814997	0.789108	0.753907	0.77571	0.829443	0.886988	0.891426	0.82356	0.794896	0.800113	0.823065	0.839555	0.861047	0.865837	0.845977	0.845342	0.828646	0.821007	0.856927	0.865886	0.863207	0.859881	0.851976	0.853497	0.849962	0.836561	0.847097	0.853279	0.852284	0.853878	0.868785	0.858019	0.830611	0.843302	0.853571	0.85981	0.864456	0.856099	0.848663	0.848342	0.85577	0.860846
20Sept00013.asd	NBF	2	Parous	0.797381	0.902824	0.926029	0.809538	0.820861	0.939179	1.01239	0.922911	0.935022	0.971463	0.989673	0.967981	0.947296	0.954686	0.975654	0.951177	0.97414	1.00045	0.989938	1.00785	0.977203	0.942236	0.967269	0.975033	0.992671	1.01882	1.00742	1.00717	1.00259	0.984273	0.98542	0.997604	1.00594	0.996955	0.987452	0.989318	1.00096	1.00705	1.00229	1.00376	1.01631	0.996123	1.00642	1.02253	0.994572	1.00044
23Sept00013.asd	NBF	2	Parous	0.99371	0.914994	0.891293	0.933061	0.920749	0.972448	1.05487	1.07989	0.95024	0.940559	0.994309	0.970658	0.987955	1.0168	1.02677	1.00131	0.954508	0.945737	0.987753	0.958313	0.977995	1.01291	0.97689	0.977663	0.97806	0.963504	0.953415	0.967015	0.976516	0.963632	0.963539	0.97562	0.981431	0.963541	0.969548	0.978362	0.976725	0.967526	0.979272	0.983502	0.965153	0.975906	0.998274	1.00084	0.964063	0.97338
26Aug00001.asd	BF	2	Parous	1.12126	1.07188	1.04757	1.05626	1.04428	1.08417	1.16444	1.21745	1.075	1.08376	1.14116	1.04045	1.05494	1.15036	1.23211	1.10922	1.14395	1.17801	1.0905	1.10725	1.14558	1.16252	1.13772	1.10796	1.10609	1.1303	1.14482	1.14609	1.13391	1.12417	1.17794	1.18227	1.15793	1.1753	1.16813	1.15564	1.14823	1.1408	1.14849	1.14286	1.11699	1.13622	1.15639	1.15748	1.14002	1.13811
26Aug00009.asd	BF	2	Parous	1.03412	0.968652	0.901438	0.901514	1.02603	0.96627	0.906586	0.974502	0.995996	0.966601	0.934055	0.942644	0.951559	0.960817	0.973728	0.992752	0.977379	0.965381	0.981587	0.988338	0.976923	0.969891	0.989664	0.971458	0.939742	0.930085	0.98353	0.984251	0.972537	0.988705	0.969041	0.960619	0.975327	1.00294	0.977992	0.961743	0.974048	0.987275	0.971155	0.958384	0.968783	0.960353	0.961564	0.971117	0.974465	0.964642
26Aug00027.asd	BF	2	Parous	0.638917	0.679897	0.722258	0.69838	0.689631	0.699932	0.71726	0.722447	0.685264	0.719342	0.770436	0.721106	0.747301	0.751536	0.715833	0.725518	0.734117	0.74019	0.745886	0.736315	0.748831	0.759372	0.732186	0.750302	0.764095	0.754779	0.751988	0.755434	0.752628	0.741298	0.753232	0.757785	0.751678	0.744847	0.741114	0.741522	0.745521	0.751177	0.752275	0.750259	0.748526	0.750082	0.756788	0.756814	0.740361	0.750466
26Aug00029.asd	NBF	2	Parous	0.996729	1.05259	1.0052	0.923417	1.03477	1.02336	0.953799	0.931521	0.938888	0.971629	0.991374	0.960246	0.985003	1.0373	1.05551	0.969156	1.00553	1.03859	0.974741	1.00708	1.03394	1.01898	0.978534	0.990332	1.02034	1.02922	0.987253	0.991516	1.00243	0.98661	0.998502	1.01204	1.00814	0.983885	1.00468	1.0201	1.01352	1.01965	0.99867	0.980606	0.987401	0.996814	0.997164	0.993453	0.99717	1.00327
26Aug00046.asd	NBF	2	Parous	0.579814	0.602074	0.626707	0.625939	0.629445	0.629161	0.62408	0.615642	0.608428	0.601447	0.605238	0.62843	0.625698	0.624253	0.631835	0.629351	0.631365	0.631015	0.625769	0.63601	0.636835	0.629661	0.628185	0.643178	0.647261	0.636848	0.637007	0.636626	0.635267	0.634868	0.639582	0.637172	0.634203	0.641528	0.639143	0.640668	0.646449	0.640195	0.63733	0.636896	0.636061	0.636225	0.637767	0.641727	0.647362	0.639454
27Sept00014.asd	NBF	2	Parous	0.479532	0.489846	0.4903	0.476924	0.464623	0.486116	0.49412	0.465695	0.481618	0.486416	0.477303	0.475657	0.486588	0.479203	0.460282	0.476324	0.478369	0.4768	0.482562	0.474584	0.475418	0.480415	0.476587	0.479115	0.482615	0.481467	0.472314	0.477603	0.481037	0.472246	0.47824	0.479889	0.4779	0.480137	0.480088	0.479469	0.478785	0.476615	0.475166	0.47701	0.481366	0.478444	0.476567	0.475618	0.472788	0.474376
27Sept00017.asd	NBF	2	Parous	0.626234	0.646362	0.636579	0.597278	0.605733	0.63111	0.633779	0.608437	0.640964	0.635396	0.60919	0.619197	0.636743	0.63032	0.611034	0.631377	0.635184	0.628066	0.624854	0.629785	0.629335	0.626609	0.631159	0.645074	0.648469	0.640509	0.642232	0.637404	0.630686	0.629484	0.639111	0.644761	0.642401	0.635866	0.640034	0.640614	0.636622	0.643324	0.636623	0.635138	0.649756	0.649036	0.64218	0.636298	0.636162	0.640851
30Sept00007.asd	NBF	2	Parous	0.555948	0.600672	0.612522	0.590417	0.61986	0.646842	0.646474	0.625374	0.651631	0.64539	0.619101	0.618229	0.63689	0.645539	0.639389	0.643277	0.664729	0.668661	0.642259	0.656313	0.663604	0.65818	0.654982	0.675367	0.665394	0.635868	0.663245	0.667456	0.662313	0.667504	0.659975	0.660424	0.665553	0.663661	0.662916	0.658156	0.653709	0.663988	0.667902	0.662204	0.652997	0.658089	0.660032	0.656461	0.654128	0.671576
30Sept00008.asd	NBF	2	Parous	0.562824	0.61587	0.666803	0.653233	0.69155	0.729175	0.70915	0.646891	0.700255	0.693756	0.667119	0.726999	0.726636	0.716325	0.723527	0.727829	0.735754	0.73906	0.730451	0.709324	0.723359	0.738954	0.705807	0.728559	0.72454	0.691563	0.72052	0.735684	0.731778	0.724403	0.735831	0.730753	0.725297	0.746865	0.738512	0.735215	0.743833	0.733956	0.728017	0.729446	0.733955	0.726997	0.718115	0.713218	0.715598	0.724572
4Sept00023.asd	NBF	2	Parous	0.933744	0.832239	0.754321	0.772426	0.779277	0.780353	0.778667	0.782985	0.822207	0.816311	0.781214	0.770262	0.771189	0.784038	0.80274	0.812983	0.816523	0.808274	0.792954	0.800275	0.801291	0.795083	0.794562	0.818123	0.815474	0.788178	0.794446	0.796919	0.803002	0.816775	0.808055	0.802847	0.803792	0.803685	0.803614	0.801171	0.797286	0.796453	0.794498	0.800509	0.813243	0.793932	0.790113	0.803715	0.815307	0.806635
04Oct00006.asd	BF	2	Parous	0.785616	0.823902	0.792505	0.741463	0.80849	0.865598	0.858475	0.816642	0.890389	0.879733	0.807956	0.788215	0.811821	0.824817	0.821807	0.859728	0.871384	0.842329	0.805139	0.852885	0.884832	0.863121	0.814766	0.83445	0.864627	0.861692	0.821111	0.841979	0.885221	0.896989	0.880503	0.86451	0.858501	0.861264	0.863095	0.852502	0.842927	0.87125	0.872704	0.864576	0.868532	0.867947	0.863058	0.855285	0.84836	0.85712
04Oct00015.asd	NBF	2	Parous	0.721503	0.663753	0.638946	0.673616	0.748843	0.704957	0.665379	0.711245	0.73417	0.713371	0.693455	0.7265	0.761437	0.739587	0.699536	0.757032	0.75354	0.734357	0.749662	0.747053	0.741251	0.7408	0.747771	0.742358	0.729758	0.724989	0.750118	0.747219	0.736397	0.738677	0.734449	0.724247	0.722717	0.743987	0.754755	0.754351	0.748149	0.743361	0.748553	0.750775	0.741976	0.738126	0.737602	0.740575	0.74585	0.739192
14Sept00002.asd	NBF	2	Parous	0.742107	0.728626	0.717835	0.702591	0.667977	0.715788	0.763739	0.731846	0.702835	0.717208	0.736884	0.702131	0.685573	0.708699	0.744393	0.709174	0.708407	0.722218	0.720419	0.707693	0.703834	0.709792	0.716531	0.706635	0.707971	0.716516	0.693089	0.704722	0.721158	0.713475	0.71457	0.712809	0.705284	0.695629	0.703147	0.709914	0.707511	0.702235	0.710319	0.715684	0.70822	0.712914	0.714517	0.708619	0.699665	0.713992
14Sept00004.asd	BF	2	Parous	0.766927	0.741422	0.743351	0.76275	0.74545	0.762799	0.789219	0.794855	0.804923	0.790798	0.77058	0.772078	0.76354	0.773312	0.799014	0.798484	0.800822	0.797227	0.785741	0.802133	0.795121	0.783019	0.80198	0.801071	0.790571	0.783913	0.791062	0.798559	0.798666	0.791463	0.792485	0.788745	0.786477	0.795806	0.795262	0.798124	0.803803	0.794178	0.79015	0.798465	0.812691	0.79723	0.791858	0.796443	0.795055	0.790905
14Sept00006.asd	NBF	2	Parous	0.727062	0.659886	0.674646	0.753105	0.701726	0.704814	0.729609	0.729241	0.736565	0.728897	0.71115	0.70364	0.754881	0.786198	0.767097	0.753283	0.756552	0.763647	0.761238	0.749879	0.761225	0.771144	0.744362	0.747488	0.755312	0.754	0.749717	0.756838	0.763918	0.760756	0.753932	0.765048	0.772877	0.749252	0.758664	0.761906	0.750388	0.756618	0.764222	0.762234	0.751745	0.760827	0.764736	0.759341	0.752796	0.763732
18Sept00007.asd	NBF	2	Parous	0.728524	0.670478	0.657821	0.712415	0.731277	0.689264	0.687371	0.766231	0.728374	0.709757	0.721567	0.72916	0.710584	0.718825	0.758435	0.771691	0.75239	0.740322	0.751834	0.731633	0.72598	0.737831	0.750449	0.7415	0.739933	0.747966	0.736464	0.74904	0.757931	0.741699	0.734967	0.74038	0.742488	0.725659	0.728572	0.744869	0.759123	0.75015	0.745319	0.740961	0.73392	0.738691	0.748217	0.753095	0.746447	0.742768
18Sept00017.asd	BF	2	Parous	0.697005	0.710882	0.761193	0.778506	0.664634	0.697103	0.763191	0.738929	0.733059	0.764843	0.788419	0.745141	0.75495	0.773818	0.774337	0.763326	0.767994	0.7676	0.75398	0.779387	0.7791	0.759295	0.755019	0.759566	0.770973	0.779382	0.767824	0.774231	0.782243	0.777037	0.780374	0.77857	0.772493	0.76895	0.768612	0.766391	0.765677	0.778761	0.776495	0.765264	0.75818	0.765903	0.767348	0.770037	0.787285	0.771127
20Sept00007.asd	NBF	2	Parous	0.916758	0.919498	0.889352	0.84037	0.795256	0.825731	0.871894	0.869946	0.862087	0.869245	0.869169	0.837586	0.864347	0.900684	0.910441	0.890204	0.894941	0.900167	0.886496	0.889196	0.898756	0.912499	0.927958	0.92286	0.918771	0.913951	0.881875	0.8927	0.910435	0.899635	0.884745	0.898239	0.914213	0.892336	0.899982	0.912934	0.913155	0.899286	0.899406	0.902103	0.897748	0.904874	0.904869	0.904297	0.915603	0.906366
20Sept00020.asd	BF	2	Parous	0.672367	0.698124	0.703962	0.688658	0.728507	0.735599	0.719191	0.705334	0.693439	0.694563	0.707431	0.723311	0.722816	0.720885	0.723479	0.723579	0.724402	0.717048	0.7023	0.707357	0.720308	0.725696	0.711987	0.704144	0.703163	0.708889	0.722086	0.727229	0.7285	0.729073	0.715726	0.701987	0.694066	0.695933	0.722173	0.731026	0.714421	0.708784	0.700766	0.695761	0.696951	0.693297	0.701508	0.708755	0.695714	0.698436
23Sept00005.asd	BF	2	Parous	0.658616	0.642503	0.652458	0.662742	0.637159	0.658741	0.667416	0.631183	0.666259	0.687621	0.678715	0.668062	0.685195	0.66621	0.628248	0.656384	0.666999	0.664117	0.6689	0.692628	0.695448	0.67882	0.664496	0.659205	0.666109	0.681816	0.695275	0.687333	0.678223	0.681912	0.678964	0.672786	0.669647	0.674744	0.680195	0.681426	0.677955	0.673347	0.674295	0.680281	0.686979	0.684671	0.679467	0.67616	0.67768	0.680933
23Sept00018.asd	BF	2	Parous	0.958857	1.08765	1.16811	1.04535	1.02634	0.952159	0.959627	1.11395	1.04391	0.985644	0.979465	0.992617	0.968116	0.977605	1.016	0.982534	0.983334	1.01269	1.04897	1.08659	1.06913	1.02547	1.00782	0.991604	0.998525	1.02046	1.01284	1.03067	1.03326	1.0014	1.01996	1.02756	1.01924	1.0148	1.00926	1.0062	1.00645	1.00736	0.99471	0.995413	1.02134	1.02121	1.02953	1.03458	1.01347	1.0168
26Aug00009.asd	BF	2	Parous	0.649042	0.699787	0.798286	0.846272	0.754088	0.783248	0.817079	0.759492	0.798354	0.801945	0.782034	0.803404	0.823679	0.822441	0.807851	0.810956	0.807346	0.811047	0.830533	0.841497	0.83741	0.832575	0.843231	0.83686	0.835965	0.840878	0.825135	0.822283	0.825566	0.825461	0.824595	0.835186	0.848979	0.850307	0.848028	0.84081	0.832817	0.833718	0.838739	0.838747	0.831525	0.835272	0.830062	0.824052	0.832818	0.835766
26Aug00018.asd	BF	2	Parous	0.592223	0.622465	0.609328	0.562514	0.593779	0.621564	0.629743	0.625534	0.630729	0.657232	0.673781	0.642498	0.641534	0.661336	0.678138	0.660742	0.653925	0.654588	0.655875	0.667528	0.664202	0.65343	0.653483	0.653366	0.658447	0.665222	0.659834	0.664567	0.664838	0.654396	0.668952	0.67182	0.665131	0.66682	0.670349	0.6719	0.669106	0.661446	0.661593	0.663121	0.660681	0.662108	0.666509	0.668891	0.665114	0.671814
30Aug00002.asd	NBF	2	Parous	0.430346	0.451322	0.478021	0.476434	0.489329	0.489976	0.479637	0.469188	0.481087	0.491239	0.490574	0.481418	0.480694	0.486783	0.492586	0.487578	0.484499	0.484727	0.488067	0.499418	0.497663	0.49126	0.497085	0.495807	0.491197	0.489268	0.496064	0.496504	0.492447	0.489721	0.49484	0.500097	0.500727	0.495729	0.496996	0.496059	0.492899	0.497873	0.502016	0.499008	0.489936	0.491841	0.494469	0.4959	0.4976	0.496815
30Aug00010.asd	NBF	2	Parous	0.65327	0.635562	0.636727	0.638573	0.632494	0.695315	0.740108	0.691564	0.693761	0.696094	0.690334	0.684127	0.66228	0.657592	0.67413	0.686349	0.686307	0.687103	0.696198	0.693097	0.696995	0.701384	0.692701	0.688604	0.6901	0.694114	0.695132	0.702504	0.709626	0.709354	0.699922	0.710075	0.72115	0.70277	0.701539	0.706297	0.708636	0.70817	0.707455	0.709877	0.714563	0.70814	0.711104	0.719099	0.717604	0.707151
30Aug00011.asd	NBF	2	Parous	0.959177	0.969226	0.931608	0.907739	0.904545	0.949552	0.924654	0.826537	0.952868	1.02088	0.974225	0.945022	0.920148	0.918557	0.95069	1.02488	0.988578	0.945579	0.971769	0.993305	1.00839	1.00228	0.970418	0.976947	1.00127	1.01593	0.994222	0.987956	0.995918	1.00436	0.990749	1.01119	1.03203	0.995606	0.993877	0.995917	0.991084	0.998828	1.01522	1.02107	1.0075	0.999084	1.00533	1.01303	1.00317	0.999089
30Aug00012.asd	NBF	2	Parous	0.763676	0.77073	0.807538	0.822917	0.801862	0.813341	0.822781	0.802555	0.803412	0.812974	0.822439	0.826045	0.836217	0.818519	0.792481	0.829102	0.835769	0.841469	0.869695	0.845503	0.837883	0.843935	0.835078	0.817984	0.817209	0.831969	0.835201	0.840061	0.842847	0.839014	0.826478	0.84287	0.861151	0.837704	0.844371	0.847899	0.837598	0.835687	0.840635	0.841792	0.83426	0.830982	0.849097	0.862833	0.837767	0.837943
4Sept00014.asd	NBF	2	Parous	0.597625	0.594079	0.592362	0.607326	0.622783	0.638602	0.623349	0.585083	0.628997	0.643629	0.627168	0.631315	0.634003	0.629867	0.622031	0.620349	0.629021	0.631687	0.622529	0.632903	0.650702	0.650979	0.619003	0.630222	0.643899	0.640346	0.634686	0.639794	0.640051	0.628828	0.639996	0.634799	0.624435	0.635179	0.644108	0.640955	0.63161	0.636202	0.640782	0.640388	0.636297	0.640957	0.641753	0.637885	0.634699	0.638546
4Sept00017.asd	NBF	2	Parous	0.740078	0.695306	0.705805	0.76537	0.763215	0.740299	0.732081	0.752847	0.784655	0.779962	0.772115	0.811399	0.783339	0.785649	0.821283	0.775877	0.768982	0.780642	0.782647	0.788046	0.798266	0.807454	0.806572	0.791432	0.793335	0.812746	0.814696	0.809814	0.808323	0.812704	0.804392	0.807695	0.81406	0.805853	0.809761	0.810834	0.805427	0.805392	0.805416	0.806241	0.808477	0.809132	0.813976	0.815738	0.805626	0.80579
[truncated: 2,105 more columns]
